# Supplementary material for: Comparative RNA sequencing-based transcriptome profiling of Quercur robur: specific sets of genes involved in taproot and lateral roots emergence
Source: Tree Physiol. 2025 Jun 2;45(6):tpaf067. doi: 10.1093/treephys/tpaf067 (PMC12207064; doi:10.1093/treephys/tpaf067)
Supplement: Supplementary_materials_tpaf067_Table1 [file supplementary_materials_tpaf067_table1.xlsx]

## Sheet: MTR vs. MLR
TranscriptID	GeneID	baseMean	log2FoldChange	lfcSE	stat	pvalue	padj	MLR_1 genes results	MLR_2 genes results	MLR_3 genes results	MTR_1 genes results	MTR_2 genes results	MTR_3 genes results	sprot_Top_BLASTX_hit	sprot_Top_BLASTP_hit	Kegg	gene_ontology_blast	gene_ontology_pfam	miRNA	Location Score	Location	Family	Family_type	lncRNA
MSTRG.5293.1	MSTRG.5293	795.323	-13.1171	1.1939	-10.9863	4.4468e-28	2.60714e-26	1663	1121	2032	0	0	0							0.86186721	Nucleus			lncRNA
MSTRG.27701.1	MSTRG.27701	1292.55	-12.8554	1.1971	-10.7388	6.69342e-27	3.61952e-25	2025	2226	3538	0	1	0	VITH4_ARATH|VITH4_ARATH|Q:188-784,H:9-198|64.824%ID|E:8.36e-68|RecName: Full=Vacuolar iron transporter homolog 4 {ECO:0000305};	VITH4_ARATH|VITH4_ARATH|Q:17-215,H:9-198|64.824%ID|E:1.02e-88|RecName: Full=Vacuolar iron transporter homolog 4 {ECO:0000305};	KEGG:ath:AT3G43660	GO:0016021|cellular_component|integral component of membrane`GO:0016020|cellular_component|membrane`GO:0005774|cellular_component|vacuolar membrane`GO:0005381|molecular_function|iron ion transmembrane transporter activity`GO:0005384|molecular_function|manganese ion transmembrane transporter activity`GO:0030026|biological_process|cellular manganese ion homeostasis`GO:0006880|biological_process|int…	GO:0016021|cellular_component|integral component of membrane`GO:0016020|cellular_component|membrane`GO:0005774|cellular_component|vacuolar membrane`GO:0005381|molecular_function|iron ion transmembrane transporter activity`GO:0005384|molecular_function|manganese ion transmembrane transporter activity`GO:0030026|biological_process|cellular manganese ion homeostasis`GO:0006880|biological_process|int…		0.75567831	Extracellular_region
MSTRG.31805.1	MSTRG.31805	2194.24	-12.1356	0.8686	-13.9713	2.33349e-44	3.26559e-42	3061	3981	6167	3	0	0	C93A1_SOYBN|C93A1_SOYBN|Q:150-1610,H:20-509|56.883%ID|E:0|RecName: Full=3,9-dihydroxypterocarpan 6A-monooxygenase;	C93A1_SOYBN|C93A1_SOYBN|Q:10-511,H:5-509|56.385%ID|E:0|RecName: Full=3,9-dihydroxypterocarpan 6A-monooxygenase;	KEGG:gmx:100776878	GO:0016020|cellular_component|membrane`GO:0047082|molecular_function|3,9-dihydroxypterocarpan 6a-monooxygenase activity`GO:0020037|molecular_function|heme binding`GO:0005506|molecular_function|iron ion binding`GO:0016709|molecular_function|oxidoreductase activity, acting on paired donors, with incorporation or reduction of molecular oxygen, NAD(P)H as one donor, and incorporation of one atom of o…	GO:0016020|cellular_component|membrane`GO:0047082|molecular_function|3,9-dihydroxypterocarpan 6a-monooxygenase activity`GO:0020037|molecular_function|heme binding`GO:0005506|molecular_function|iron ion binding`GO:0016709|molecular_function|oxidoreductase activity, acting on paired donors, with incorporation or reduction of molecular oxygen, NAD(P)H as one donor, and incorporation of one atom of o…		0.16471358	Cytoplasm
MSTRG.31805.2	MSTRG.31805	2194.24	-12.1356	0.8686	-13.9713	2.33349e-44	3.26559e-42	3061	3981	6167	3	0	0	C93A2_SOYBN|C93A2_SOYBN|Q:1-276,H:410-500|67.391%ID|E:7.61e-40|RecName: Full=Cytochrome P450 93A2;		KEGG:gmx:100797067	GO:0016020|cellular_component|membrane`GO:0020037|molecular_function|heme binding`GO:0005506|molecular_function|iron ion binding`GO:0016709|molecular_function|oxidoreductase activity, acting on paired donors, with incorporation or reduction of molecular oxygen, NAD(P)H as one donor, and incorporation of one atom of oxygen	.		3.2320767	Endoplasmic_Reticulum
MSTRG.11197.1	MSTRG.11197	855.096	-11.3657	1.0566	-10.7567	5.50797e-27	3.00767e-25	1346	1182	2732	0	1	1	FRO2_ARATH|FRO2_ARATH|Q:225-2321,H:14-725|56.662%ID|E:0|RecName: Full=Ferric reduction oxidase 2;	FRO2_ARATH|FRO2_ARATH|Q:10-708,H:14-725|56.662%ID|E:0|RecName: Full=Ferric reduction oxidase 2;	KEGG:ath:AT1G01580	GO:0016021|cellular_component|integral component of membrane`GO:0005886|cellular_component|plasma membrane`GO:0000293|molecular_function|ferric-chelate reductase activity`GO:0046872|molecular_function|metal ion binding`GO:0055072|biological_process|iron ion homeostasis`GO:0009617|biological_process|response to bacterium`GO:0033214|biological_process|siderophore-dependent iron import into cell	GO:0016021|cellular_component|integral component of membrane`GO:0005886|cellular_component|plasma membrane`GO:0000293|molecular_function|ferric-chelate reductase activity`GO:0046872|molecular_function|metal ion binding`GO:0055072|biological_process|iron ion homeostasis`GO:0009617|biological_process|response to bacterium`GO:0033214|biological_process|siderophore-dependent iron import into cell		0.54446174	Endoplasmic_Reticulum
MSTRG.11197.2	MSTRG.11197	855.096	-11.3657	1.0566	-10.7567	5.50797e-27	3.00767e-25	1346	1182	2732	0	1	1	FRO2_ARATH|FRO2_ARATH|Q:133-2235,H:14-725|56.764%ID|E:0|RecName: Full=Ferric reduction oxidase 2;	FRO2_ARATH|FRO2_ARATH|Q:10-710,H:14-725|56.764%ID|E:0|RecName: Full=Ferric reduction oxidase 2;	KEGG:ath:AT1G01580	GO:0016021|cellular_component|integral component of membrane`GO:0005886|cellular_component|plasma membrane`GO:0000293|molecular_function|ferric-chelate reductase activity`GO:0046872|molecular_function|metal ion binding`GO:0055072|biological_process|iron ion homeostasis`GO:0009617|biological_process|response to bacterium`GO:0033214|biological_process|siderophore-dependent iron import into cell	GO:0016021|cellular_component|integral component of membrane`GO:0005886|cellular_component|plasma membrane`GO:0000293|molecular_function|ferric-chelate reductase activity`GO:0046872|molecular_function|metal ion binding`GO:0055072|biological_process|iron ion homeostasis`GO:0009617|biological_process|response to bacterium`GO:0033214|biological_process|siderophore-dependent iron import into cell		0.37465732	Endoplasmic_Reticulum
MSTRG.11197.3	MSTRG.11197	855.096	-11.3657	1.0566	-10.7567	5.50797e-27	3.00767e-25	1346	1182	2732	0	1	1	FRO2_ARATH|FRO2_ARATH|Q:133-2238,H:14-725|56.381%ID|E:0|RecName: Full=Ferric reduction oxidase 2;	FRO2_ARATH|FRO2_ARATH|Q:10-711,H:14-725|56.381%ID|E:0|RecName: Full=Ferric reduction oxidase 2;	KEGG:ath:AT1G01580	GO:0016021|cellular_component|integral component of membrane`GO:0005886|cellular_component|plasma membrane`GO:0000293|molecular_function|ferric-chelate reductase activity`GO:0046872|molecular_function|metal ion binding`GO:0055072|biological_process|iron ion homeostasis`GO:0009617|biological_process|response to bacterium`GO:0033214|biological_process|siderophore-dependent iron import into cell	GO:0016021|cellular_component|integral component of membrane`GO:0005886|cellular_component|plasma membrane`GO:0000293|molecular_function|ferric-chelate reductase activity`GO:0046872|molecular_function|metal ion binding`GO:0055072|biological_process|iron ion homeostasis`GO:0009617|biological_process|response to bacterium`GO:0033214|biological_process|siderophore-dependent iron import into cell		0.33866096	Endoplasmic_Reticulum
MSTRG.11197.4	MSTRG.11197	855.096	-11.3657	1.0566	-10.7567	5.50797e-27	3.00767e-25	1346	1182	2732	0	1	1	FRO2_ARATH|FRO2_ARATH|Q:330-1355,H:374-725|56.941%ID|E:2.47e-139|RecName: Full=Ferric reduction oxidase 2;|Eukaryota; Viridiplantae; Streptophyta; Embryophyta; Tracheophyta; Spermatophyta; Magnoliopsida; eudicotyledons; Gunneridae; Pentapetalae; rosids; malvids; Brassicales; Brassicaceae; Camelineae; Arabidopsis`FRO2_ARATH|FRO2_ARATH|Q:1-327,H:249-357|68.807%ID|E:2.47e-139|RecName: Full=Ferric re…	FRO2_ARATH|FRO2_ARATH|Q:2-303,H:414-725|55.272%ID|E:3.75e-107|RecName: Full=Ferric reduction oxidase 2;	KEGG:ath:AT1G01580	GO:0016021|cellular_component|integral component of membrane`GO:0005886|cellular_component|plasma membrane`GO:0000293|molecular_function|ferric-chelate reductase activity`GO:0046872|molecular_function|metal ion binding`GO:0055072|biological_process|iron ion homeostasis`GO:0009617|biological_process|response to bacterium`GO:0033214|biological_process|siderophore-dependent iron import into cell	GO:0016021|cellular_component|integral component of membrane`GO:0005886|cellular_component|plasma membrane`GO:0000293|molecular_function|ferric-chelate reductase activity`GO:0046872|molecular_function|metal ion binding`GO:0055072|biological_process|iron ion homeostasis`GO:0009617|biological_process|response to bacterium`GO:0033214|biological_process|siderophore-dependent iron import into cell		0.2955665	Nucleus
MSTRG.31346.1	MSTRG.31346	154.476	-10.7536	1.2384	-8.6833	3.8432e-18	1.12662e-16	192	241	516	0	0	0	PDR3_TOBAC|PDR3_TOBAC|Q:2-3973,H:129-1447|62.264%ID|E:0|RecName: Full=Pleiotropic drug resistance protein 3;	PDR3_TOBAC|PDR3_TOBAC|Q:1-1324,H:129-1447|62.264%ID|E:0|RecName: Full=Pleiotropic drug resistance protein 3;	KEGG:nta:107764055`KEGG:nta:107812050	GO:0016021|cellular_component|integral component of membrane`GO:0005524|molecular_function|ATP binding`GO:0042626|molecular_function|ATPase-coupled transmembrane transporter activity	GO:0016021|cellular_component|integral component of membrane`GO:0005524|molecular_function|ATP binding`GO:0042626|molecular_function|ATPase-coupled transmembrane transporter activity		0.41841377	Nucleus
MSTRG.25795.1	MSTRG.25795	123.201	-10.4264	1.2416	-8.3977	4.55116e-17	1.21403e-15	142	234	367	0	0	0	AOP1L_ARATH|AOP1L_ARATH|Q:180-1094,H:13-320|45.541%ID|E:6.23e-80|RecName: Full=Probable 2-oxoglutarate-dependent dioxygenase AOP1.2;	AOP1L_ARATH|AOP1L_ARATH|Q:8-312,H:13-320|45.541%ID|E:3.85e-87|RecName: Full=Probable 2-oxoglutarate-dependent dioxygenase AOP1.2;	.	GO:0051213|molecular_function|dioxygenase activity`GO:0046872|molecular_function|metal ion binding	GO:0051213|molecular_function|dioxygenase activity`GO:0046872|molecular_function|metal ion binding		0.84672749	Nucleus
MSTRG.5290.1	MSTRG.5290	114.451	-10.3205	1.2117	-8.5175	1.63051e-17	4.54566e-16	193	193	303	0	0	0							1.2303238	Mitochondria			lncRNA
MSTRG.8234.1	MSTRG.8234	107.459	-10.2307	1.2216	-8.3748	5.53196e-17	1.46584e-15	244	134	276	0	0	0	DF184_ARATH|DF184_ARATH|Q:220-375,H:25-76|53.846%ID|E:3.05e-13|RecName: Full=Putative defensin-like protein 184;		KEGG:ath:AT3G04945	GO:0005576|cellular_component|extracellular region`GO:0050832|biological_process|defense response to fungus`GO:0031640|biological_process|killing of cells of other organism	.		1.1395696	Nucleus
MSTRG.25603.1	MSTRG.25603	574.981	-10.2094	0.8819	-11.5762	5.44092e-31	3.80714e-29	757	1053	1653	0	0	3	CYSEP_RICCO|CYSEP_RICCO|Q:409-1437,H:18-360|83.09%ID|E:0|RecName: Full=Vignain;	CYSEP_PHAVU|CYSEP_PHAVU|Q:4-361,H:5-362|78.212%ID|E:0|RecName: Full=Vignain;	KEGG:rcu:8278243	GO:0031410|cellular_component|cytoplasmic vesicle`GO:0008234|molecular_function|cysteine-type peptidase activity	GO:0005788|cellular_component|endoplasmic reticulum lumen`GO:0008234|molecular_function|cysteine-type peptidase activity		0.10379306	Endoplasmic_Reticulum
MSTRG.11949.1	MSTRG.11949	182.585	-10.0308	1.2197	-8.2241	1.96667e-16	4.9121e-15	244	345	506	0	0	1	BAD1_ARATH|BAD1_ARATH|Q:229-1344,H:4-347|25.858%ID|E:9.77e-28|RecName: Full=Ankyrin repeat-containing protein BDA1 {ECO:0000305};	BAD1_ARATH|BAD1_ARATH|Q:45-256,H:9-224|31.507%ID|E:1.01e-25|RecName: Full=Ankyrin repeat-containing protein BDA1 {ECO:0000305};	KEGG:ath:AT5G54610	GO:0016021|cellular_component|integral component of membrane`GO:0005886|cellular_component|plasma membrane`GO:0045087|biological_process|innate immune response`GO:0009751|biological_process|response to salicylic acid	GO:0016021|cellular_component|integral component of membrane`GO:0005886|cellular_component|plasma membrane`GO:0045087|biological_process|innate immune response`GO:0009751|biological_process|response to salicylic acid		0.49388729	Mitochondria
MSTRG.6192.1	MSTRG.6192	72.8951	-9.6703	1.233	-7.8432	4.39332e-15	9.54365e-14	180	94	166	0	0	0	NIP21_MAIZE|NIP21_MAIZE|Q:159-527,H:1-124|57.258%ID|E:1.19e-39|RecName: Full=Aquaporin NIP2-1;	NIP21_MAIZE|NIP21_MAIZE|Q:1-123,H:1-124|57.258%ID|E:6.72e-41|RecName: Full=Aquaporin NIP2-1;	KEGG:zma:542643	GO:0016021|cellular_component|integral component of membrane`GO:0015267|molecular_function|channel activity`GO:0015840|biological_process|urea transport	GO:0016021|cellular_component|integral component of membrane`GO:0015267|molecular_function|channel activity`GO:0015840|biological_process|urea transport		0.26822678	Nucleus
MSTRG.15648.1	MSTRG.15648	436.004	-9.3936	0.7496	-12.5316	5.01362e-36	4.63868e-34	788	694	1145	0	0	4	VITH4_ARATH|VITH4_ARATH|Q:217-792,H:15-198|65.104%ID|E:4.78e-59|RecName: Full=Vacuolar iron transporter homolog 4 {ECO:0000305};	VITH4_ARATH|VITH4_ARATH|Q:33-224,H:15-198|66.667%ID|E:1.42e-86|RecName: Full=Vacuolar iron transporter homolog 4 {ECO:0000305};	KEGG:ath:AT3G43660	GO:0016021|cellular_component|integral component of membrane`GO:0016020|cellular_component|membrane`GO:0005774|cellular_component|vacuolar membrane`GO:0005381|molecular_function|iron ion transmembrane transporter activity`GO:0005384|molecular_function|manganese ion transmembrane transporter activity`GO:0030026|biological_process|cellular manganese ion homeostasis`GO:0006880|biological_process|int…	GO:0016021|cellular_component|integral component of membrane`GO:0016020|cellular_component|membrane`GO:0005774|cellular_component|vacuolar membrane`GO:0005381|molecular_function|iron ion transmembrane transporter activity`GO:0005384|molecular_function|manganese ion transmembrane transporter activity`GO:0030026|biological_process|cellular manganese ion homeostasis`GO:0006880|biological_process|int…		0.67650033	Endoplasmic_Reticulum
MSTRG.6191.1	MSTRG.6191	53.3685	-9.2213	1.2358	-7.4616	8.5479e-14	1.65543e-12	105	76	143	0	0	0	NIP21_ORYSJ|NIP21_ORYSJ|Q:23-271,H:207-295|51.685%ID|E:8.6e-22|RecName: Full=Aquaporin NIP2-1 {ECO:0000305};		KEGG:osa:4330713	GO:0048226|cellular_component|Casparian strip`GO:0016021|cellular_component|integral component of membrane`GO:0016020|cellular_component|membrane`GO:0005886|cellular_component|plasma membrane`GO:0015267|molecular_function|channel activity`GO:0015115|molecular_function|silicate transmembrane transporter activity`GO:0015708|biological_process|silicic acid import across plasma membrane	.		0.51436466	Nucleus
MSTRG.8697.1	MSTRG.8697	53.1185	-9.2136	1.231	-7.4846	7.17786e-14	1.39495e-12	105	82	133	0	0	0	SEOB_ARATH|SEOB_ARATH|Q:185-2053,H:39-730|29.19%ID|E:6.08e-60|RecName: Full=Protein SIEVE ELEMENT OCCLUSION B {ECO:0000303|PubMed:20932300};	SEOB_ARATH|SEOB_ARATH|Q:19-641,H:39-730|29.05%ID|E:2.49e-64|RecName: Full=Protein SIEVE ELEMENT OCCLUSION B {ECO:0000303|PubMed:20932300};	KEGG:ath:AT3G01680	GO:0042803|molecular_function|protein homodimerization activity`GO:0043621|molecular_function|protein self-association`GO:0010088|biological_process|phloem development	GO:0042803|molecular_function|protein homodimerization activity`GO:0043621|molecular_function|protein self-association`GO:0010088|biological_process|phloem development		0.2986084	Mitochondria
MSTRG.82.1	MSTRG.82	52.5601	-9.1964	1.2823	-7.1717	7.40688e-13	1.2836e-11	54	116	142	0	0	0							0.48986939	Cytoplasm			lncRNA
MSTRG.5860.1	MSTRG.5860	99.8304	-9.1584	1.2222	-7.4931	6.72799e-14	1.31394e-12	147	191	257	0	0	1							0.5409783	Endoplasmic_Reticulum			lncRNA
MSTRG.25794.1	MSTRG.25794	552.777	-9.1476	0.6439	-14.206	8.41358e-46	1.26654e-43	768	1009	1543	2	2	2	AOP1L_ARATH|AOP1L_ARATH|Q:98-1012,H:13-320|42.357%ID|E:1.25e-82|RecName: Full=Probable 2-oxoglutarate-dependent dioxygenase AOP1.2;	AOP1L_ARATH|AOP1L_ARATH|Q:8-312,H:13-320|42.357%ID|E:2.39e-84|RecName: Full=Probable 2-oxoglutarate-dependent dioxygenase AOP1.2;	.	GO:0051213|molecular_function|dioxygenase activity`GO:0046872|molecular_function|metal ion binding	GO:0051213|molecular_function|dioxygenase activity`GO:0046872|molecular_function|metal ion binding		0.61364325	Nucleus
MSTRG.27700.1	MSTRG.27700	162.744	-8.97	1.0468	-8.5687	1.04639e-17	2.9675e-16	308	258	412	0	1	1	VITH4_ARATH|VITH4_ARATH|Q:161-766,H:5-197|58.416%ID|E:5.65e-57|RecName: Full=Vacuolar iron transporter homolog 4 {ECO:0000305};	VITH4_ARATH|VITH4_ARATH|Q:14-216,H:5-198|58.621%ID|E:1.61e-80|RecName: Full=Vacuolar iron transporter homolog 4 {ECO:0000305};	KEGG:ath:AT3G43660	GO:0016021|cellular_component|integral component of membrane`GO:0016020|cellular_component|membrane`GO:0005774|cellular_component|vacuolar membrane`GO:0005381|molecular_function|iron ion transmembrane transporter activity`GO:0005384|molecular_function|manganese ion transmembrane transporter activity`GO:0030026|biological_process|cellular manganese ion homeostasis`GO:0006880|biological_process|int…	GO:0016021|cellular_component|integral component of membrane`GO:0016020|cellular_component|membrane`GO:0005774|cellular_component|vacuolar membrane`GO:0005381|molecular_function|iron ion transmembrane transporter activity`GO:0005384|molecular_function|manganese ion transmembrane transporter activity`GO:0030026|biological_process|cellular manganese ion homeostasis`GO:0006880|biological_process|int…		0.70448239	Extracellular_region
MSTRG.30292.1	MSTRG.30292	161.604	-8.9602	1.0526	-8.5122	1.70677e-17	4.74843e-16	277	259	439	0	1	1	CUCM1_CUCME|CUCM1_CUCME|Q:233-2362,H:31-731|50.843%ID|E:0|RecName: Full=Cucumisin {ECO:0000303|PubMed:7806492};	CUCM1_CUCME|CUCM1_CUCME|Q:27-736,H:31-731|50.843%ID|E:0|RecName: Full=Cucumisin {ECO:0000303|PubMed:7806492};	.	GO:0005576|cellular_component|extracellular region`GO:0004252|molecular_function|serine-type endopeptidase activity	GO:0005576|cellular_component|extracellular region`GO:0004252|molecular_function|serine-type endopeptidase activity		0.26654365	Nucleus
MSTRG.30292.2	MSTRG.30292	161.604	-8.9602	1.0526	-8.5122	1.70677e-17	4.74843e-16	277	259	439	0	1	1	CUCM1_CUCME|CUCM1_CUCME|Q:50-2101,H:56-731|50.729%ID|E:0|RecName: Full=Cucumisin {ECO:0000303|PubMed:7806492};	CUCM1_CUCME|CUCM1_CUCME|Q:1-622,H:118-731|50.16%ID|E:0|RecName: Full=Cucumisin {ECO:0000303|PubMed:7806492};	.	GO:0005576|cellular_component|extracellular region`GO:0004252|molecular_function|serine-type endopeptidase activity	GO:0005576|cellular_component|extracellular region`GO:0004252|molecular_function|serine-type endopeptidase activity		0.591275	Endoplasmic_Reticulum
MSTRG.30292.3	MSTRG.30292	161.604	-8.9602	1.0526	-8.5122	1.70677e-17	4.74843e-16	277	259	439	0	1	1	CUCM1_CUCME|CUCM1_CUCME|Q:576-1433,H:452-731|51.049%ID|E:3.12e-85|RecName: Full=Cucumisin {ECO:0000303|PubMed:7806492};|Eukaryota; Viridiplantae; Streptophyta; Embryophyta; Tracheophyta; Spermatophyta; Magnoliopsida; eudicotyledons; Gunneridae; Pentapetalae; rosids; fabids; Cucurbitales; Cucurbitaceae; Benincaseae; Cucumis`CUCM1_CUCME|CUCM1_CUCME|Q:141-590,H:31-180|54.305%ID|E:2.02e-43|RecName: F…	CUCM1_CUCME|CUCM1_CUCME|Q:172-457,H:452-731|51.049%ID|E:3.65e-87|RecName: Full=Cucumisin {ECO:0000303|PubMed:7806492};|Eukaryota; Viridiplantae; Streptophyta; Embryophyta; Tracheophyta; Spermatophyta; Magnoliopsida; eudicotyledons; Gunneridae; Pentapetalae; rosids; fabids; Cucurbitales; Cucurbitaceae; Benincaseae; Cucumis`CUCM1_CUCME|CUCM1_CUCME|Q:27-176,H:31-180|54.305%ID|E:1.53e-44|RecName: Ful…	.	GO:0005576|cellular_component|extracellular region`GO:0004252|molecular_function|serine-type endopeptidase activity	GO:0005576|cellular_component|extracellular region`GO:0004252|molecular_function|serine-type endopeptidase activity		0.1579316	Nucleus
MSTRG.31999.1	MSTRG.31999	147.355	-8.8237	1.1679	-7.5554	4.17555e-14	8.30607e-13	579	117	182	1	0	1							0.91379933	Cytoplasm			lncRNA
MSTRG.21819.1	MSTRG.21819	32.0764	-8.4818	1.3201	-6.4249	1.31925e-10	1.74785e-09	34	82	70	0	0	0	AAPC_CENCI|AAPC_CENCI|Q:135-896,H:72-329|67.568%ID|E:1.36e-121|RecName: Full=Putative glucose-6-phosphate 1-epimerase {ECO:0000250|UniProtKB:Q03161};	AAPC_CENCI|AAPC_CENCI|Q:45-298,H:72-329|67.568%ID|E:1.4e-123|RecName: Full=Putative glucose-6-phosphate 1-epimerase {ECO:0000250|UniProtKB:Q03161};	.	GO:0030246|molecular_function|carbohydrate binding`GO:0047938|molecular_function|glucose-6-phosphate 1-epimerase activity`GO:0005975|biological_process|carbohydrate metabolic process	GO:0030246|molecular_function|carbohydrate binding`GO:0047938|molecular_function|glucose-6-phosphate 1-epimerase activity`GO:0005975|biological_process|carbohydrate metabolic process		0.90280906	Nucleus
MSTRG.7981.1	MSTRG.7981	60.1598	-8.4292	1.2368	-6.8152	9.41031e-12	1.44549e-10	112	81	174	0	0	1	NFYB4_ARATH|NFYB4_ARATH|Q:52-492,H:1-139|65.986%ID|E:2.9e-58|RecName: Full=Nuclear transcription factor Y subunit B-4;	NFYB4_ARATH|NFYB4_ARATH|Q:1-147,H:1-139|65.986%ID|E:1.15e-60|RecName: Full=Nuclear transcription factor Y subunit B-4;	KEGG:ath:AT1G09030	GO:0016602|cellular_component|CCAAT-binding factor complex`GO:0001228|molecular_function|DNA-binding transcription activator activity, RNA polymerase II-specific`GO:0003700|molecular_function|DNA-binding transcription factor activity`GO:0000981|molecular_function|DNA-binding transcription factor activity, RNA polymerase II-specific`GO:0046982|molecular_function|protein heterodimerization activity…	GO:0016602|cellular_component|CCAAT-binding factor complex`GO:0001228|molecular_function|DNA-binding transcription activator activity, RNA polymerase II-specific`GO:0003700|molecular_function|DNA-binding transcription factor activity`GO:0000981|molecular_function|DNA-binding transcription factor activity, RNA polymerase II-specific`GO:0046982|molecular_function|protein heterodimerization activity…		0.23955026	Nucleus
MSTRG.7113.1	MSTRG.7113	30.1994	-8.3971	1.2961	-6.4788	9.24494e-11	1.25042e-09	37	62	81	0	0	0	Y2241_ARATH|Y2241_ARATH|Q:307-945,H:755-967|70.892%ID|E:1.36e-119|RecName: Full=Putative leucine-rich repeat receptor-like serine/threonine-protein kinase At2g24130;|Eukaryota; Viridiplantae; Streptophyta; Embryophyta; Tracheophyta; Spermatophyta; Magnoliopsida; eudicotyledons; Gunneridae; Pentapetalae; rosids; malvids; Brassicales; Brassicaceae; Camelineae; Arabidopsis`Y2241_ARATH|Y2241_ARATH|Q:…	Y2241_ARATH|Y2241_ARATH|Q:10-228,H:749-967|69.406%ID|E:6.11e-101|RecName: Full=Putative leucine-rich repeat receptor-like serine/threonine-protein kinase At2g24130;	KEGG:ath:AT2G24130	GO:0016021|cellular_component|integral component of membrane`GO:0005886|cellular_component|plasma membrane`GO:0005524|molecular_function|ATP binding`GO:0106310|molecular_function|protein serine kinase activity`GO:0106311|molecular_function|protein threonine kinase activity	GO:0016021|cellular_component|integral component of membrane`GO:0005886|cellular_component|plasma membrane`GO:0005524|molecular_function|ATP binding`GO:0106310|molecular_function|protein serine kinase activity`GO:0106311|molecular_function|protein threonine kinase activity		0.56755105	Nucleus
MSTRG.7602.1	MSTRG.7602	29.6895	-8.3745	1.3009	-6.4377	1.21283e-10	1.6155e-09	84	34	61	0	0	0	NFYB4_ARATH|NFYB4_ARATH|Q:47-487,H:1-139|61.905%ID|E:4.31e-54|RecName: Full=Nuclear transcription factor Y subunit B-4;	NFYB4_ARATH|NFYB4_ARATH|Q:1-147,H:1-139|61.905%ID|E:6.47e-56|RecName: Full=Nuclear transcription factor Y subunit B-4;	KEGG:ath:AT1G09030	GO:0016602|cellular_component|CCAAT-binding factor complex`GO:0001228|molecular_function|DNA-binding transcription activator activity, RNA polymerase II-specific`GO:0003700|molecular_function|DNA-binding transcription factor activity`GO:0000981|molecular_function|DNA-binding transcription factor activity, RNA polymerase II-specific`GO:0046982|molecular_function|protein heterodimerization activity…	GO:0016602|cellular_component|CCAAT-binding factor complex`GO:0001228|molecular_function|DNA-binding transcription activator activity, RNA polymerase II-specific`GO:0003700|molecular_function|DNA-binding transcription factor activity`GO:0000981|molecular_function|DNA-binding transcription factor activity, RNA polymerase II-specific`GO:0046982|molecular_function|protein heterodimerization activity…		0.63388325	Extracellular_region
MSTRG.21728.1	MSTRG.21728	26.4447	-8.2076	1.2911	-6.357	2.05674e-10	2.64199e-09	39	45	76	0	0	0	MOF1_ORYSJ|MOF1_ORYSJ|Q:409-621,H:13-83|67.606%ID|E:1.43e-26|RecName: Full=Myb family transcription factor MOF1 {ECO:0000305};	MOF1_ORYSJ|MOF1_ORYSJ|Q:64-134,H:13-83|67.606%ID|E:4.81e-28|RecName: Full=Myb family transcription factor MOF1 {ECO:0000305};	KEGG:osa:4336691	GO:0005634|cellular_component|nucleus`GO:0003677|molecular_function|DNA binding`GO:0030154|biological_process|cell differentiation`GO:0010582|biological_process|floral meristem determinacy`GO:0010629|biological_process|negative regulation of gene expression`GO:0006355|biological_process|regulation of transcription, DNA-templated	GO:0005634|cellular_component|nucleus`GO:0003677|molecular_function|DNA binding`GO:0030154|biological_process|cell differentiation`GO:0010582|biological_process|floral meristem determinacy`GO:0010629|biological_process|negative regulation of gene expression`GO:0006355|biological_process|regulation of transcription, DNA-templated		1.0329071	Mitochondria
MSTRG.17780.1	MSTRG.17780	47.1471	-8.0723	1.2421	-6.499	8.08577e-11	1.09952e-09	110	78	90	1	0	0	FULL_VITVI|FULL_VITVI|Q:347-1072,H:1-246|74.089%ID|E:3.08e-102|RecName: Full=Agamous-like MADS-box protein FUL-L {ECO:0000305};	FULL_VITVI|FULL_VITVI|Q:1-242,H:1-246|74.494%ID|E:3.08e-114|RecName: Full=Agamous-like MADS-box protein FUL-L {ECO:0000305};	KEGG:vvi:100232953	GO:0005634|cellular_component|nucleus`GO:0000981|molecular_function|DNA-binding transcription factor activity, RNA polymerase II-specific`GO:0046983|molecular_function|protein dimerization activity`GO:0000978|molecular_function|RNA polymerase II cis-regulatory region sequence-specific DNA binding`GO:0009908|biological_process|flower development`GO:0045944|biological_process|positive regulation of…	GO:0005634|cellular_component|nucleus`GO:0000981|molecular_function|DNA-binding transcription factor activity, RNA polymerase II-specific`GO:0046983|molecular_function|protein dimerization activity`GO:0000978|molecular_function|RNA polymerase II cis-regulatory region sequence-specific DNA binding`GO:0009908|biological_process|flower development`GO:0045944|biological_process|positive regulation of…		0.38563731	Cytoplasm
MSTRG.9577.1	MSTRG.9577	45.0957	-8.0097	1.2518	-6.3986	1.56848e-10	2.0517e-09	65	82	123	0	1	0	PGLR4_ARATH|PGLR4_ARATH|Q:459-1109,H:80-299|45%ID|E:1.03e-46|RecName: Full=Polygalacturonase At1g48100;	PGLR4_ARATH|PGLR4_ARATH|Q:73-289,H:80-299|45%ID|E:6.3e-54|RecName: Full=Polygalacturonase At1g48100;	KEGG:ath:AT1G48100	GO:0005618|cellular_component|cell wall`GO:0005576|cellular_component|extracellular region`GO:0004650|molecular_function|polygalacturonase activity`GO:0005975|biological_process|carbohydrate metabolic process`GO:0009831|biological_process|plant-type cell wall modification involved in multidimensional cell growth	GO:0005618|cellular_component|cell wall`GO:0005576|cellular_component|extracellular region`GO:0004650|molecular_function|polygalacturonase activity`GO:0005975|biological_process|carbohydrate metabolic process`GO:0009831|biological_process|plant-type cell wall modification involved in multidimensional cell growth		1.0967713	Extracellular_region
MSTRG.27775.1	MSTRG.27775	360.955	-7.9391	0.5453	-14.5599	5.05372e-48	8.32787e-46	623	524	1045	6	3	0	HKT1_ARATH|HKT1_ARATH|Q:204-1625,H:42-501|52.917%ID|E:4.17e-140|RecName: Full=Sodium transporter HKT1;	HKT1_ARATH|HKT1_ARATH|Q:68-541,H:42-501|53.958%ID|E:5.14e-168|RecName: Full=Sodium transporter HKT1;	KEGG:ath:AT4G10310	GO:0016021|cellular_component|integral component of membrane`GO:0005886|cellular_component|plasma membrane`GO:0008324|molecular_function|cation transmembrane transporter activity`GO:0015079|molecular_function|potassium ion transmembrane transporter activity`GO:0015081|molecular_function|sodium ion transmembrane transporter activity`GO:0006813|biological_process|potassium ion transport`GO:0006970|…	GO:0016021|cellular_component|integral component of membrane`GO:0005886|cellular_component|plasma membrane`GO:0008324|molecular_function|cation transmembrane transporter activity`GO:0015079|molecular_function|potassium ion transmembrane transporter activity`GO:0015081|molecular_function|sodium ion transmembrane transporter activity`GO:0006813|biological_process|potassium ion transport`GO:0006970|…		2.111973	Extracellular_region
MSTRG.27703.1	MSTRG.27703	2354.83	-7.9282	0.3141	-25.2429	1.35579e-140	3.14645e-137	4160	3832	6137	24	28	7	VITH4_ARATH|VITH4_ARATH|Q:225-800,H:15-198|65.104%ID|E:7.79e-59|RecName: Full=Vacuolar iron transporter homolog 4 {ECO:0000305};	VITH4_ARATH|VITH4_ARATH|Q:33-224,H:15-198|66.667%ID|E:1.62e-86|RecName: Full=Vacuolar iron transporter homolog 4 {ECO:0000305};	KEGG:ath:AT3G43660	GO:0016021|cellular_component|integral component of membrane`GO:0016020|cellular_component|membrane`GO:0005774|cellular_component|vacuolar membrane`GO:0005381|molecular_function|iron ion transmembrane transporter activity`GO:0005384|molecular_function|manganese ion transmembrane transporter activity`GO:0030026|biological_process|cellular manganese ion homeostasis`GO:0006880|biological_process|int…	GO:0016021|cellular_component|integral component of membrane`GO:0016020|cellular_component|membrane`GO:0005774|cellular_component|vacuolar membrane`GO:0005381|molecular_function|iron ion transmembrane transporter activity`GO:0005384|molecular_function|manganese ion transmembrane transporter activity`GO:0030026|biological_process|cellular manganese ion homeostasis`GO:0006880|biological_process|int…		1.812993	Extracellular_region
MSTRG.28806.1	MSTRG.28806	21.5843	-7.9098	1.362	-5.8075	6.34059e-09	6.6886e-08	22	56	47	0	0	0	RNHX1_ARATH|RNHX1_ARATH|Q:3873-5615,H:1-584|27.614%ID|E:2.16e-45|RecName: Full=Putative ribonuclease H protein At1g65750;	LIN1_NYCCO|LIN1_NYCCO|Q:7-878,H:13-887|22.32%ID|E:6e-48|RecName: Full=LINE-1 reverse transcriptase homolog;	.	GO:0046872|molecular_function|metal ion binding`GO:0003676|molecular_function|nucleic acid binding`GO:0004523|molecular_function|RNA-DNA hybrid ribonuclease activity	GO:0046872|molecular_function|metal ion binding`GO:0003964|molecular_function|RNA-directed DNA polymerase activity		0.45134792	Endoplasmic_Reticulum
MSTRG.8905.1	MSTRG.8905	21.3484	-7.8964	1.3335	-5.9216	3.18829e-09	3.49432e-08	25	45	57	0	0	0	LAMT_CATRO|LAMT_CATRO|Q:157-1206,H:21-369|44.476%ID|E:1.73e-98|RecName: Full=Loganic acid O-methyltransferase {ECO:0000303|PubMed:24104568, ECO:0000303|PubMed:29399933};	LAMT_CATRO|LAMT_CATRO|Q:25-374,H:21-369|44.476%ID|E:1.8e-99|RecName: Full=Loganic acid O-methyltransferase {ECO:0000303|PubMed:24104568, ECO:0000303|PubMed:29399933};	.	GO:0030749|molecular_function|loganate O-methyltransferase activity`GO:0046872|molecular_function|metal ion binding`GO:0035834|biological_process|indole alkaloid metabolic process`GO:0032259|biological_process|methylation	GO:0030749|molecular_function|loganate O-methyltransferase activity`GO:0046872|molecular_function|metal ion binding`GO:0035834|biological_process|indole alkaloid metabolic process`GO:0032259|biological_process|methylation		0.46041024	Endoplasmic_Reticulum
MSTRG.29068.1	MSTRG.29068	21.0331	-7.8776	1.3427	-5.8668	4.44411e-09	4.77853e-08	24	37	67	0	0	0	OSS2_PEA|OSS2_PEA|Q:788-195,H:21-180|37.931%ID|E:4.56e-31|RecName: Full=Organ-specific protein S2;|Eukaryota; Viridiplantae; Streptophyta; Embryophyta; Tracheophyta; Spermatophyta; Magnoliopsida; eudicotyledons; Gunneridae; Pentapetalae; rosids; fabids; Fabales; Fabaceae; Papilionoideae; 50 kb inversion clade; NPAAA clade; Hologalegina; IRL clade; Fabeae; Pisum`OSS2_PEA|OSS2_PEA|Q:500-192,H:55-15…	OSS2_PEA|OSS2_PEA|Q:7-205,H:20-180|37.745%ID|E:6.35e-32|RecName: Full=Organ-specific protein S2;|Eukaryota; Viridiplantae; Streptophyta; Embryophyta; Tracheophyta; Spermatophyta; Magnoliopsida; eudicotyledons; Gunneridae; Pentapetalae; rosids; fabids; Fabales; Fabaceae; Papilionoideae; 50 kb inversion clade; NPAAA clade; Hologalegina; IRL clade; Fabeae; Pisum`OSS2_PEA|OSS2_PEA|Q:104-206,H:55-159|…	.	.	.		0.84371571	Cytoplasm			lncRNA
MSTRG.29068.10	MSTRG.29068	21.0331	-7.8776	1.3427	-5.8668	4.44411e-09	4.77853e-08	24	37	67	0	0	0	OSS2_PEA|OSS2_PEA|Q:606-85,H:20-180|42.222%ID|E:3.69e-33|RecName: Full=Organ-specific protein S2;	OSS2_PEA|OSS2_PEA|Q:6-179,H:20-180|42.222%ID|E:1.52e-33|RecName: Full=Organ-specific protein S2;	.	.	.		1.6317982	Endoplasmic_Reticulum			lncRNA
MSTRG.29068.11	MSTRG.29068	21.0331	-7.8776	1.3427	-5.8668	4.44411e-09	4.77853e-08	24	37	67	0	0	0	OSS2_PEA|OSS2_PEA|Q:678-85,H:21-180|37.438%ID|E:3.18e-30|RecName: Full=Organ-specific protein S2;|Eukaryota; Viridiplantae; Streptophyta; Embryophyta; Tracheophyta; Spermatophyta; Magnoliopsida; eudicotyledons; Gunneridae; Pentapetalae; rosids; fabids; Fabales; Fabaceae; Papilionoideae; 50 kb inversion clade; NPAAA clade; Hologalegina; IRL clade; Fabeae; Pisum`OSS2_PEA|OSS2_PEA|Q:354-82,H:67-159|…	OSS2_PEA|OSS2_PEA|Q:6-204,H:20-180|37.255%ID|E:1.57e-30|RecName: Full=Organ-specific protein S2;|Eukaryota; Viridiplantae; Streptophyta; Embryophyta; Tracheophyta; Spermatophyta; Magnoliopsida; eudicotyledons; Gunneridae; Pentapetalae; rosids; fabids; Fabales; Fabaceae; Papilionoideae; 50 kb inversion clade; NPAAA clade; Hologalegina; IRL clade; Fabeae; Pisum`OSS2_PEA|OSS2_PEA|Q:115-205,H:67-159|…	.	.	.		1.9024462	Endoplasmic_Reticulum			lncRNA
MSTRG.29068.12	MSTRG.29068	21.0331	-7.8776	1.3427	-5.8668	4.44411e-09	4.77853e-08	24	37	67	0	0	0	OSS2_PEA|OSS2_PEA|Q:935-426,H:21-179|42.938%ID|E:2.38e-30|RecName: Full=Organ-specific protein S2;|Eukaryota; Viridiplantae; Streptophyta; Embryophyta; Tracheophyta; Spermatophyta; Magnoliopsida; eudicotyledons; Gunneridae; Pentapetalae; rosids; fabids; Fabales; Fabaceae; Papilionoideae; 50 kb inversion clade; NPAAA clade; Hologalegina; IRL clade; Fabeae; Pisum`OSS2_PEA|OSS2_PEA|Q:536-198,H:67-17…	OSS2_PEA|OSS2_PEA|Q:5-174,H:21-179|42.938%ID|E:4.79e-31|RecName: Full=Organ-specific protein S2;|Eukaryota; Viridiplantae; Streptophyta; Embryophyta; Tracheophyta; Spermatophyta; Magnoliopsida; eudicotyledons; Gunneridae; Pentapetalae; rosids; fabids; Fabales; Fabaceae; Papilionoideae; 50 kb inversion clade; NPAAA clade; Hologalegina; IRL clade; Fabeae; Pisum`OSS2_PEA|OSS2_PEA|Q:138-251,H:67-180|…	.	.	.		1.0180175	Cytoplasm			lncRNA
MSTRG.29068.13	MSTRG.29068	21.0331	-7.8776	1.3427	-5.8668	4.44411e-09	4.77853e-08	24	37	67	0	0	0	OSS2_PEA|OSS2_PEA|Q:828-316,H:21-179|43.82%ID|E:1.39e-31|RecName: Full=Organ-specific protein S2;|Eukaryota; Viridiplantae; Streptophyta; Embryophyta; Tracheophyta; Spermatophyta; Magnoliopsida; eudicotyledons; Gunneridae; Pentapetalae; rosids; fabids; Fabales; Fabaceae; Papilionoideae; 50 kb inversion clade; NPAAA clade; Hologalegina; IRL clade; Fabeae; Pisum`OSS2_PEA|OSS2_PEA|Q:429-88,H:67-179|…	OSS2_PEA|OSS2_PEA|Q:5-175,H:21-179|43.82%ID|E:6.89e-32|RecName: Full=Organ-specific protein S2;|Eukaryota; Viridiplantae; Streptophyta; Embryophyta; Tracheophyta; Spermatophyta; Magnoliopsida; eudicotyledons; Gunneridae; Pentapetalae; rosids; fabids; Fabales; Fabaceae; Papilionoideae; 50 kb inversion clade; NPAAA clade; Hologalegina; IRL clade; Fabeae; Pisum`OSS2_PEA|OSS2_PEA|Q:138-252,H:67-180|3…	.	.	.		1.3567553	Cytoplasm			lncRNA
MSTRG.29068.14	MSTRG.29068	21.0331	-7.8776	1.3427	-5.8668	4.44411e-09	4.77853e-08	24	37	67	0	0	0	OSS2_PEA|OSS2_PEA|Q:863-351,H:21-179|44.068%ID|E:3e-33|RecName: Full=Organ-specific protein S2;|Eukaryota; Viridiplantae; Streptophyta; Embryophyta; Tracheophyta; Spermatophyta; Magnoliopsida; eudicotyledons; Gunneridae; Pentapetalae; rosids; fabids; Fabales; Fabaceae; Papilionoideae; 50 kb inversion clade; NPAAA clade; Hologalegina; IRL clade; Fabeae; Pisum`OSS2_PEA|OSS2_PEA|Q:575-195,H:55-180|3…	OSS2_PEA|OSS2_PEA|Q:5-175,H:21-179|44.068%ID|E:7.83e-34|RecName: Full=Organ-specific protein S2;|Eukaryota; Viridiplantae; Streptophyta; Embryophyta; Tracheophyta; Spermatophyta; Magnoliopsida; eudicotyledons; Gunneridae; Pentapetalae; rosids; fabids; Fabales; Fabaceae; Papilionoideae; 50 kb inversion clade; NPAAA clade; Hologalegina; IRL clade; Fabeae; Pisum`OSS2_PEA|OSS2_PEA|Q:101-227,H:55-180|…	.	.	.		1.0055125	Cytoplasm			lncRNA
MSTRG.29068.15	MSTRG.29068	21.0331	-7.8776	1.3427	-5.8668	4.44411e-09	4.77853e-08	24	37	67	0	0	0	OSS2_PEA|OSS2_PEA|Q:708-184,H:20-180|42.222%ID|E:1.14e-33|RecName: Full=Organ-specific protein S2;	OSS2_PEA|OSS2_PEA|Q:4-178,H:20-180|42.222%ID|E:1.93e-34|RecName: Full=Organ-specific protein S2;	.	.	.		1.0834295	Endoplasmic_Reticulum			lncRNA
MSTRG.29068.16	MSTRG.29068	21.0331	-7.8776	1.3427	-5.8668	4.44411e-09	4.77853e-08	24	37	67	0	0	0	OSS2_PEA|OSS2_PEA|Q:829-314,H:21-179|43.258%ID|E:2.52e-33|RecName: Full=Organ-specific protein S2;|Eukaryota; Viridiplantae; Streptophyta; Embryophyta; Tracheophyta; Spermatophyta; Magnoliopsida; eudicotyledons; Gunneridae; Pentapetalae; rosids; fabids; Fabales; Fabaceae; Papilionoideae; 50 kb inversion clade; NPAAA clade; Hologalegina; IRL clade; Fabeae; Pisum`OSS2_PEA|OSS2_PEA|Q:427-83,H:67-180…	OSS2_PEA|OSS2_PEA|Q:5-176,H:21-179|43.258%ID|E:1.29e-33|RecName: Full=Organ-specific protein S2;|Eukaryota; Viridiplantae; Streptophyta; Embryophyta; Tracheophyta; Spermatophyta; Magnoliopsida; eudicotyledons; Gunneridae; Pentapetalae; rosids; fabids; Fabales; Fabaceae; Papilionoideae; 50 kb inversion clade; NPAAA clade; Hologalegina; IRL clade; Fabeae; Pisum`OSS2_PEA|OSS2_PEA|Q:139-253,H:67-180|…	.	.	.		1.3962492	Endoplasmic_Reticulum			lncRNA
MSTRG.29068.17	MSTRG.29068	21.0331	-7.8776	1.3427	-5.8668	4.44411e-09	4.77853e-08	24	37	67	0	0	0	OSS2_PEA|OSS2_PEA|Q:828-313,H:21-179|43.258%ID|E:1.85e-32|RecName: Full=Organ-specific protein S2;|Eukaryota; Viridiplantae; Streptophyta; Embryophyta; Tracheophyta; Spermatophyta; Magnoliopsida; eudicotyledons; Gunneridae; Pentapetalae; rosids; fabids; Fabales; Fabaceae; Papilionoideae; 50 kb inversion clade; NPAAA clade; Hologalegina; IRL clade; Fabeae; Pisum`OSS2_PEA|OSS2_PEA|Q:426-88,H:67-179…	OSS2_PEA|OSS2_PEA|Q:5-176,H:21-179|43.258%ID|E:9.4e-33|RecName: Full=Organ-specific protein S2;|Eukaryota; Viridiplantae; Streptophyta; Embryophyta; Tracheophyta; Spermatophyta; Magnoliopsida; eudicotyledons; Gunneridae; Pentapetalae; rosids; fabids; Fabales; Fabaceae; Papilionoideae; 50 kb inversion clade; NPAAA clade; Hologalegina; IRL clade; Fabeae; Pisum`OSS2_PEA|OSS2_PEA|Q:139-252,H:67-180|3…	.	.	.		1.4880181	Endoplasmic_Reticulum			lncRNA
MSTRG.29068.18	MSTRG.29068	21.0331	-7.8776	1.3427	-5.8668	4.44411e-09	4.77853e-08	24	37	67	0	0	0	OSS2_PEA|OSS2_PEA|Q:756-247,H:21-179|43.258%ID|E:2.55e-30|RecName: Full=Organ-specific protein S2;|Eukaryota; Viridiplantae; Streptophyta; Embryophyta; Tracheophyta; Spermatophyta; Magnoliopsida; eudicotyledons; Gunneridae; Pentapetalae; rosids; fabids; Fabales; Fabaceae; Papilionoideae; 50 kb inversion clade; NPAAA clade; Hologalegina; IRL clade; Fabeae; Pisum`OSS2_PEA|OSS2_PEA|Q:360-88,H:67-159…	OSS2_PEA|OSS2_PEA|Q:4-174,H:20-179|43.017%ID|E:1.68e-30|RecName: Full=Organ-specific protein S2;|Eukaryota; Viridiplantae; Streptophyta; Embryophyta; Tracheophyta; Spermatophyta; Magnoliopsida; eudicotyledons; Gunneridae; Pentapetalae; rosids; fabids; Fabales; Fabaceae; Papilionoideae; 50 kb inversion clade; NPAAA clade; Hologalegina; IRL clade; Fabeae; Pisum`OSS2_PEA|OSS2_PEA|Q:137-227,H:67-159|…	.	.	.		1.2929737	Cytoplasm			lncRNA
MSTRG.29068.19	MSTRG.29068	21.0331	-7.8776	1.3427	-5.8668	4.44411e-09	4.77853e-08	24	37	67	0	0	0	OSS2_PEA|OSS2_PEA|Q:753-241,H:21-179|42.697%ID|E:3.95e-31|RecName: Full=Organ-specific protein S2;|Eukaryota; Viridiplantae; Streptophyta; Embryophyta; Tracheophyta; Spermatophyta; Magnoliopsida; eudicotyledons; Gunneridae; Pentapetalae; rosids; fabids; Fabales; Fabaceae; Papilionoideae; 50 kb inversion clade; NPAAA clade; Hologalegina; IRL clade; Fabeae; Pisum`OSS2_PEA|OSS2_PEA|Q:354-82,H:67-159…	OSS2_PEA|OSS2_PEA|Q:5-175,H:21-179|42.697%ID|E:1.9e-31|RecName: Full=Organ-specific protein S2;|Eukaryota; Viridiplantae; Streptophyta; Embryophyta; Tracheophyta; Spermatophyta; Magnoliopsida; eudicotyledons; Gunneridae; Pentapetalae; rosids; fabids; Fabales; Fabaceae; Papilionoideae; 50 kb inversion clade; NPAAA clade; Hologalegina; IRL clade; Fabeae; Pisum`OSS2_PEA|OSS2_PEA|Q:138-228,H:67-159|3…	.	.	.		1.4901691	Endoplasmic_Reticulum			lncRNA
MSTRG.29068.2	MSTRG.29068	21.0331	-7.8776	1.3427	-5.8668	4.44411e-09	4.77853e-08	24	37	67	0	0	0	OSS2_PEA|OSS2_PEA|Q:863-351,H:21-179|43.503%ID|E:6.77e-32|RecName: Full=Organ-specific protein S2;|Eukaryota; Viridiplantae; Streptophyta; Embryophyta; Tracheophyta; Spermatophyta; Magnoliopsida; eudicotyledons; Gunneridae; Pentapetalae; rosids; fabids; Fabales; Fabaceae; Papilionoideae; 50 kb inversion clade; NPAAA clade; Hologalegina; IRL clade; Fabeae; Pisum`OSS2_PEA|OSS2_PEA|Q:539-195,H:67-18…	OSS2_PEA|OSS2_PEA|Q:8-178,H:21-179|43.503%ID|E:1.34e-32|RecName: Full=Organ-specific protein S2;|Eukaryota; Viridiplantae; Streptophyta; Embryophyta; Tracheophyta; Spermatophyta; Magnoliopsida; eudicotyledons; Gunneridae; Pentapetalae; rosids; fabids; Fabales; Fabaceae; Papilionoideae; 50 kb inversion clade; NPAAA clade; Hologalegina; IRL clade; Fabeae; Pisum`OSS2_PEA|OSS2_PEA|Q:116-230,H:67-180|…	.	.	.		1.107951	Cytoplasm			lncRNA
MSTRG.29068.20	MSTRG.29068	21.0331	-7.8776	1.3427	-5.8668	4.44411e-09	4.77853e-08	24	37	67	0	0	0	OSS2_PEA|OSS2_PEA|Q:641-195,H:20-180|41.52%ID|E:6.7e-28|RecName: Full=Organ-specific protein S2;	OSS2_PEA|OSS2_PEA|Q:4-152,H:20-180|41.52%ID|E:9.48e-29|RecName: Full=Organ-specific protein S2;	.	.	.		0.68509872	Endoplasmic_Reticulum			lncRNA
MSTRG.29068.21	MSTRG.29068	21.0331	-7.8776	1.3427	-5.8668	4.44411e-09	4.77853e-08	24	37	67	0	0	0	OSS2_PEA|OSS2_PEA|Q:607-86,H:20-180|42.778%ID|E:6.37e-34|RecName: Full=Organ-specific protein S2;	OSS2_PEA|OSS2_PEA|Q:4-177,H:20-180|42.778%ID|E:2.58e-34|RecName: Full=Organ-specific protein S2;	.	.	.		1.7065838	Endoplasmic_Reticulum			lncRNA
MSTRG.29068.22	MSTRG.29068	21.0331	-7.8776	1.3427	-5.8668	4.44411e-09	4.77853e-08	24	37	67	0	0	0	OSS2_PEA|OSS2_PEA|Q:855-340,H:21-179|43.258%ID|E:1.31e-32|RecName: Full=Organ-specific protein S2;|Eukaryota; Viridiplantae; Streptophyta; Embryophyta; Tracheophyta; Spermatophyta; Magnoliopsida; eudicotyledons; Gunneridae; Pentapetalae; rosids; fabids; Fabales; Fabaceae; Papilionoideae; 50 kb inversion clade; NPAAA clade; Hologalegina; IRL clade; Fabeae; Pisum`OSS2_PEA|OSS2_PEA|Q:528-187,H:67-17…	OSS2_PEA|OSS2_PEA|Q:5-176,H:21-179|43.258%ID|E:3e-33|RecName: Full=Organ-specific protein S2;|Eukaryota; Viridiplantae; Streptophyta; Embryophyta; Tracheophyta; Spermatophyta; Magnoliopsida; eudicotyledons; Gunneridae; Pentapetalae; rosids; fabids; Fabales; Fabaceae; Papilionoideae; 50 kb inversion clade; NPAAA clade; Hologalegina; IRL clade; Fabeae; Pisum`OSS2_PEA|OSS2_PEA|Q:114-228,H:67-180|36.…	.	.	.		0.99040137	Cytoplasm			lncRNA
MSTRG.29068.23	MSTRG.29068	21.0331	-7.8776	1.3427	-5.8668	4.44411e-09	4.77853e-08	24	37	67	0	0	0	OSS2_PEA|OSS2_PEA|Q:756-241,H:21-179|42.697%ID|E:1.57e-32|RecName: Full=Organ-specific protein S2;|Eukaryota; Viridiplantae; Streptophyta; Embryophyta; Tracheophyta; Spermatophyta; Magnoliopsida; eudicotyledons; Gunneridae; Pentapetalae; rosids; fabids; Fabales; Fabaceae; Papilionoideae; 50 kb inversion clade; NPAAA clade; Hologalegina; IRL clade; Fabeae; Pisum`OSS2_PEA|OSS2_PEA|Q:429-85,H:67-180…	OSS2_PEA|OSS2_PEA|Q:4-176,H:20-179|42.458%ID|E:8.87e-33|RecName: Full=Organ-specific protein S2;|Eukaryota; Viridiplantae; Streptophyta; Embryophyta; Tracheophyta; Spermatophyta; Magnoliopsida; eudicotyledons; Gunneridae; Pentapetalae; rosids; fabids; Fabales; Fabaceae; Papilionoideae; 50 kb inversion clade; NPAAA clade; Hologalegina; IRL clade; Fabeae; Pisum`OSS2_PEA|OSS2_PEA|Q:114-228,H:67-180|…	.	.	.		1.5511026	Endoplasmic_Reticulum			lncRNA
MSTRG.29068.3	MSTRG.29068	21.0331	-7.8776	1.3427	-5.8668	4.44411e-09	4.77853e-08	24	37	67	0	0	0	OSS2_PEA|OSS2_PEA|Q:863-351,H:21-179|42.938%ID|E:1.85e-32|RecName: Full=Organ-specific protein S2;|Eukaryota; Viridiplantae; Streptophyta; Embryophyta; Tracheophyta; Spermatophyta; Magnoliopsida; eudicotyledons; Gunneridae; Pentapetalae; rosids; fabids; Fabales; Fabaceae; Papilionoideae; 50 kb inversion clade; NPAAA clade; Hologalegina; IRL clade; Fabeae; Pisum`OSS2_PEA|OSS2_PEA|Q:575-195,H:55-18…	OSS2_PEA|OSS2_PEA|Q:7-178,H:20-179|42.697%ID|E:4.53e-33|RecName: Full=Organ-specific protein S2;|Eukaryota; Viridiplantae; Streptophyta; Embryophyta; Tracheophyta; Spermatophyta; Magnoliopsida; eudicotyledons; Gunneridae; Pentapetalae; rosids; fabids; Fabales; Fabaceae; Papilionoideae; 50 kb inversion clade; NPAAA clade; Hologalegina; IRL clade; Fabeae; Pisum`OSS2_PEA|OSS2_PEA|Q:104-230,H:55-180|…	.	.	.		1.0542935	Cytoplasm			lncRNA
MSTRG.29068.4	MSTRG.29068	21.0331	-7.8776	1.3427	-5.8668	4.44411e-09	4.77853e-08	24	37	67	0	0	0	OSS2_PEA|OSS2_PEA|Q:935-423,H:21-179|43.258%ID|E:2.71e-30|RecName: Full=Organ-specific protein S2;|Eukaryota; Viridiplantae; Streptophyta; Embryophyta; Tracheophyta; Spermatophyta; Magnoliopsida; eudicotyledons; Gunneridae; Pentapetalae; rosids; fabids; Fabales; Fabaceae; Papilionoideae; 50 kb inversion clade; NPAAA clade; Hologalegina; IRL clade; Fabeae; Pisum`OSS2_PEA|OSS2_PEA|Q:536-198,H:67-17…	OSS2_PEA|OSS2_PEA|Q:8-178,H:21-179|43.258%ID|E:5.84e-31|RecName: Full=Organ-specific protein S2;|Eukaryota; Viridiplantae; Streptophyta; Embryophyta; Tracheophyta; Spermatophyta; Magnoliopsida; eudicotyledons; Gunneridae; Pentapetalae; rosids; fabids; Fabales; Fabaceae; Papilionoideae; 50 kb inversion clade; NPAAA clade; Hologalegina; IRL clade; Fabeae; Pisum`OSS2_PEA|OSS2_PEA|Q:141-254,H:67-180|…	.	.	.		1.2007949	Cytoplasm			lncRNA
MSTRG.29068.5	MSTRG.29068	21.0331	-7.8776	1.3427	-5.8668	4.44411e-09	4.77853e-08	24	37	67	0	0	0	OSS2_PEA|OSS2_PEA|Q:716-195,H:20-180|42.778%ID|E:3.54e-33|RecName: Full=Organ-specific protein S2;	OSS2_PEA|OSS2_PEA|Q:7-180,H:20-180|42.778%ID|E:5.27e-34|RecName: Full=Organ-specific protein S2;	.	.	.		0.78100429	Endoplasmic_Reticulum			lncRNA
MSTRG.29068.6	MSTRG.29068	21.0331	-7.8776	1.3427	-5.8668	4.44411e-09	4.77853e-08	24	37	67	0	0	0	OSS2_PEA|OSS2_PEA|Q:851-342,H:21-179|42.697%ID|E:5.52e-29|RecName: Full=Organ-specific protein S2;|Eukaryota; Viridiplantae; Streptophyta; Embryophyta; Tracheophyta; Spermatophyta; Magnoliopsida; eudicotyledons; Gunneridae; Pentapetalae; rosids; fabids; Fabales; Fabaceae; Papilionoideae; 50 kb inversion clade; NPAAA clade; Hologalegina; IRL clade; Fabeae; Pisum`OSS2_PEA|OSS2_PEA|Q:455-183,H:67-15…	OSS2_PEA|OSS2_PEA|Q:8-177,H:21-179|42.697%ID|E:1.21e-29|RecName: Full=Organ-specific protein S2;|Eukaryota; Viridiplantae; Streptophyta; Embryophyta; Tracheophyta; Spermatophyta; Magnoliopsida; eudicotyledons; Gunneridae; Pentapetalae; rosids; fabids; Fabales; Fabaceae; Papilionoideae; 50 kb inversion clade; NPAAA clade; Hologalegina; IRL clade; Fabeae; Pisum`OSS2_PEA|OSS2_PEA|Q:140-230,H:67-159|…	.	.	.		0.95637257	Cytoplasm			lncRNA
MSTRG.29068.7	MSTRG.29068	21.0331	-7.8776	1.3427	-5.8668	4.44411e-09	4.77853e-08	24	37	67	0	0	0	OSS2_PEA|OSS2_PEA|Q:779-189,H:21-179|38.119%ID|E:2.32e-30|RecName: Full=Organ-specific protein S2;|Eukaryota; Viridiplantae; Streptophyta; Embryophyta; Tracheophyta; Spermatophyta; Magnoliopsida; eudicotyledons; Gunneridae; Pentapetalae; rosids; fabids; Fabales; Fabaceae; Papilionoideae; 50 kb inversion clade; NPAAA clade; Hologalegina; IRL clade; Fabeae; Pisum`OSS2_PEA|OSS2_PEA|Q:455-183,H:67-15…	OSS2_PEA|OSS2_PEA|Q:8-205,H:21-180|37.931%ID|E:4.65e-31|RecName: Full=Organ-specific protein S2;|Eukaryota; Viridiplantae; Streptophyta; Embryophyta; Tracheophyta; Spermatophyta; Magnoliopsida; eudicotyledons; Gunneridae; Pentapetalae; rosids; fabids; Fabales; Fabaceae; Papilionoideae; 50 kb inversion clade; NPAAA clade; Hologalegina; IRL clade; Fabeae; Pisum`OSS2_PEA|OSS2_PEA|Q:116-206,H:67-159|…	.	.	.		0.99869898	Cytoplasm			lncRNA
MSTRG.29068.8	MSTRG.29068	21.0331	-7.8776	1.3427	-5.8668	4.44411e-09	4.77853e-08	24	37	67	0	0	0	OSS2_PEA|OSS2_PEA|Q:1004-492,H:21-179|42.938%ID|E:5.13e-32|RecName: Full=Organ-specific protein S2;|Eukaryota; Viridiplantae; Streptophyta; Embryophyta; Tracheophyta; Spermatophyta; Magnoliopsida; eudicotyledons; Gunneridae; Pentapetalae; rosids; fabids; Fabales; Fabaceae; Papilionoideae; 50 kb inversion clade; NPAAA clade; Hologalegina; IRL clade; Fabeae; Pisum`OSS2_PEA|OSS2_PEA|Q:530-186,H:67-1…	OSS2_PEA|OSS2_PEA|Q:8-178,H:21-179|42.938%ID|E:1.43e-32|RecName: Full=Organ-specific protein S2;|Eukaryota; Viridiplantae; Streptophyta; Embryophyta; Tracheophyta; Spermatophyta; Magnoliopsida; eudicotyledons; Gunneridae; Pentapetalae; rosids; fabids; Fabales; Fabaceae; Papilionoideae; 50 kb inversion clade; NPAAA clade; Hologalegina; IRL clade; Fabeae; Pisum`OSS2_PEA|OSS2_PEA|Q:166-280,H:67-180|…	.	.	.		1.1150028	Cytoplasm			lncRNA
MSTRG.29068.9	MSTRG.29068	21.0331	-7.8776	1.3427	-5.8668	4.44411e-09	4.77853e-08	24	37	67	0	0	0	OSS2_PEA|OSS2_PEA|Q:788-195,H:21-180|37.438%ID|E:9.12e-31|RecName: Full=Organ-specific protein S2;	OSS2_PEA|OSS2_PEA|Q:7-205,H:20-180|37.255%ID|E:1.64e-31|RecName: Full=Organ-specific protein S2;	.	.	.		0.79577951	Extracellular_region			lncRNA
MSTRG.26400.1	MSTRG.26400	20.8085	-7.862	1.3142	-5.9822	2.20187e-09	2.4846e-08	31	35	60	0	0	0						ptc-MIR319e	0.13784416	Cytoplasm			lncRNA
MSTRG.24457.1	MSTRG.24457	18.1086	-7.6583	1.382	-5.5415	2.99919e-08	2.88513e-07	17	42	48	0	0	0	SWT17_ARATH|SWT17_ARATH|Q:378-494,H:57-95|46.154%ID|E:7.99e-09|RecName: Full=Bidirectional sugar transporter SWEET17 {ECO:0000303|PubMed:21107422};|Eukaryota; Viridiplantae; Streptophyta; Embryophyta; Tracheophyta; Spermatophyta; Magnoliopsida; eudicotyledons; Gunneridae; Pentapetalae; rosids; malvids; Brassicales; Brassicaceae; Camelineae; Arabidopsis`SWT17_ARATH|SWT17_ARATH|Q:259-378,H:19-57|47…		KEGG:ath:AT4G15920	GO:0016021|cellular_component|integral component of membrane`GO:0009705|cellular_component|plant-type vacuole membrane`GO:0005353|molecular_function|fructose transmembrane transporter activity`GO:0051119|molecular_function|sugar transmembrane transporter activity`GO:0008643|biological_process|carbohydrate transport`GO:0070417|biological_process|cellular response to cold`GO:0006995|biological_proc…	.		1.2800871	Nucleus			lncRNA
MSTRG.33623.1	MSTRG.33623	18.0927	-7.656	1.3652	-5.6081	2.04557e-08	2.01297e-07	20	43	43	0	0	0							1.050043	Extracellular_region			lncRNA
MSTRG.22434.1	MSTRG.22434	17.6623	-7.6259	1.3227	-5.7655	8.14227e-09	8.46098e-08	32	27	48	0	0	0	SPL4_ARATH|SPL4_ARATH|Q:260-589,H:54-174|55.372%ID|E:1.71e-25|RecName: Full=Squamosa promoter-binding-like protein 4;	SBP1_ANTMA|SBP1_ANTMA|Q:1-148,H:1-130|52.027%ID|E:2.29e-39|RecName: Full=Squamosa promoter-binding protein 1;	KEGG:ath:AT1G53160	GO:0005737|cellular_component|cytoplasm`GO:0005634|cellular_component|nucleus`GO:0003700|molecular_function|DNA-binding transcription factor activity`GO:0046872|molecular_function|metal ion binding`GO:0000976|molecular_function|transcription cis-regulatory region binding`GO:0009908|biological_process|flower development`GO:0006355|biological_process|regulation of transcription, DNA-templated`GO:00…	GO:0005634|cellular_component|nucleus`GO:0003677|molecular_function|DNA binding`GO:0003700|molecular_function|DNA-binding transcription factor activity`GO:0046872|molecular_function|metal ion binding`GO:0009908|biological_process|flower development		1.9193769	Extracellular_region
MSTRG.6472.1	MSTRG.6472	34.4094	-7.6176	1.2674	-6.0106	1.84822e-09	2.10947e-08	88	47	70	1	0	0			.	.	.		0.53868653	Mitochondria
MSTRG.21635.1	MSTRG.21635	33.4878	-7.5819	1.2729	-5.9563	2.57999e-09	2.87976e-08	60	43	102	0	0	1						mdm-MIR398a	1.3251843	Endoplasmic_Reticulum			lncRNA
MSTRG.25793.1	MSTRG.25793	1087.09	-7.5301	0.3185	-23.6393	1.52228e-123	2.49376e-120	1677	1958	2848	14	13	9	AOP1L_ARATH|AOP1L_ARATH|Q:167-1075,H:13-320|44.231%ID|E:9.31e-84|RecName: Full=Probable 2-oxoglutarate-dependent dioxygenase AOP1.2;	AOP1L_ARATH|AOP1L_ARATH|Q:8-310,H:13-320|44.231%ID|E:2.49e-85|RecName: Full=Probable 2-oxoglutarate-dependent dioxygenase AOP1.2;	.	GO:0051213|molecular_function|dioxygenase activity`GO:0046872|molecular_function|metal ion binding	GO:0051213|molecular_function|dioxygenase activity`GO:0046872|molecular_function|metal ion binding		0.21902686	Nucleus
MSTRG.24462.1	MSTRG.24462	32.3329	-7.5288	1.2838	-5.8644	4.50835e-09	4.84574e-08	43	53	100	1	0	0	M310_ARATH|M310_ARATH|Q:2-199,H:83-152|34.286%ID|E:4.83e-07|RecName: Full=Uncharacterized mitochondrial protein AtMg00310;		KEGG:ath:ArthMp029	GO:0005739|cellular_component|mitochondrion	.		0.80391392	Extracellular_region			lncRNA
MSTRG.10486.1	MSTRG.10486	965.699	-7.4354	0.3455	-21.5207	9.95737e-103	9.90367e-100	1573	1594	2630	17	13	4	WTR38_ARATH|WTR38_ARATH|Q:87-1241,H:1-390|64.484%ID|E:0|RecName: Full=WAT1-related protein At5g07050;	WTR38_ARATH|WTR38_ARATH|Q:29-413,H:1-390|64.484%ID|E:0|RecName: Full=WAT1-related protein At5g07050;	KEGG:ath:AT5G07050	GO:0016021|cellular_component|integral component of membrane`GO:0005886|cellular_component|plasma membrane`GO:0022857|molecular_function|transmembrane transporter activity	GO:0016021|cellular_component|integral component of membrane`GO:0005886|cellular_component|plasma membrane`GO:0022857|molecular_function|transmembrane transporter activity		0.89242611	Endoplasmic_Reticulum
MSTRG.30270.1	MSTRG.30270	29.4715	-7.3912	1.2827	-5.7623	8.29532e-09	8.60717e-08	40	60	74	1	0	0	HPR3_ARATH|HPR3_ARATH|Q:174-1046,H:3-292|57.045%ID|E:3.47e-111|RecName: Full=Glyoxylate/hydroxypyruvate reductase HPR3;	HPR3_ARATH|HPR3_ARATH|Q:19-309,H:3-292|57.045%ID|E:4.19e-112|RecName: Full=Glyoxylate/hydroxypyruvate reductase HPR3;	KEGG:ath:AT1G12550	GO:0005829|cellular_component|cytosol`GO:0008465|molecular_function|glycerate dehydrogenase activity`GO:0030267|molecular_function|glyoxylate reductase (NADP+) activity`GO:0016618|molecular_function|hydroxypyruvate reductase activity`GO:0051287|molecular_function|NAD binding`GO:0009854|biological_process|oxidative photosynthetic carbon pathway`GO:0009853|biological_process|photorespiration	GO:0005829|cellular_component|cytosol`GO:0008465|molecular_function|glycerate dehydrogenase activity`GO:0030267|molecular_function|glyoxylate reductase (NADP+) activity`GO:0016618|molecular_function|hydroxypyruvate reductase activity`GO:0051287|molecular_function|NAD binding`GO:0009854|biological_process|oxidative photosynthetic carbon pathway`GO:0009853|biological_process|photorespiration		1.0562263	Nucleus
MSTRG.3700.1	MSTRG.3700	14.6039	-7.3542	1.4009	-5.2495	1.52528e-07	1.33033e-06	19	19	53	0	0	0	PHT19_ARATH|PHT19_ARATH|Q:68-1552,H:4-512|63.867%ID|E:0|RecName: Full=Probable inorganic phosphate transporter 1-9;	PHT19_ARATH|PHT19_ARATH|Q:3-497,H:4-512|64.258%ID|E:0|RecName: Full=Probable inorganic phosphate transporter 1-9;	KEGG:ath:AT1G76430	GO:0016021|cellular_component|integral component of membrane`GO:0005886|cellular_component|plasma membrane`GO:0015415|molecular_function|ATPase-coupled phosphate ion transmembrane transporter activity`GO:0015114|molecular_function|phosphate ion transmembrane transporter activity`GO:0015293|molecular_function|symporter activity`GO:1901684|biological_process|arsenate ion transmembrane transport`GO:…	GO:0016021|cellular_component|integral component of membrane`GO:0005886|cellular_component|plasma membrane`GO:0015415|molecular_function|ATPase-coupled phosphate ion transmembrane transporter activity`GO:0015114|molecular_function|phosphate ion transmembrane transporter activity`GO:0015293|molecular_function|symporter activity`GO:1901684|biological_process|arsenate ion transmembrane transport`GO:…		1.23464	Endoplasmic_Reticulum
MSTRG.10992.1	MSTRG.10992	28.4417	-7.3421	1.284	-5.7183	1.07591e-08	1.10174e-07	40	49	82	1	0	0	ATL70_ARATH|ATL70_ARATH|Q:334-576,H:126-203|53.012%ID|E:3.95e-21|RecName: Full=RING-H2 finger protein ATL70;	ATL70_ARATH|ATL70_ARATH|Q:50-135,H:121-203|50%ID|E:5.15e-24|RecName: Full=RING-H2 finger protein ATL70;	KEGG:ath:AT2G35910	GO:0016021|cellular_component|integral component of membrane`GO:0046872|molecular_function|metal ion binding`GO:0016740|molecular_function|transferase activity`GO:0016567|biological_process|protein ubiquitination	GO:0016021|cellular_component|integral component of membrane`GO:0046872|molecular_function|metal ion binding`GO:0016740|molecular_function|transferase activity`GO:0016567|biological_process|protein ubiquitination		0.41316547	Mitochondria
MSTRG.570.1	MSTRG.570	14.4471	-7.3351	1.3498	-5.434	5.51062e-08	5.1087e-07	25	24	38	0	0	0	LOX21_SOLTU|LOX21_SOLTU|Q:428-1108,H:668-894|71.806%ID|E:3.52e-156|RecName: Full=Linoleate 13S-lipoxygenase 2-1, chloroplastic;|Eukaryota; Viridiplantae; Streptophyta; Embryophyta; Tracheophyta; Spermatophyta; Magnoliopsida; eudicotyledons; Gunneridae; Pentapetalae; asterids; lamiids; Solanales; Solanaceae; Solanoideae; Solaneae; Solanum`LOX21_SOLTU|LOX21_SOLTU|Q:159-431,H:578-668|71.429%ID|E:3.5…	LOX21_SOLTU|LOX21_SOLTU|Q:1-220,H:680-899|71.364%ID|E:4.04e-113|RecName: Full=Linoleate 13S-lipoxygenase 2-1, chloroplastic;	KEGG:sot:102596122	GO:0009570|cellular_component|chloroplast stroma`GO:0009534|cellular_component|chloroplast thylakoid`GO:0016165|molecular_function|linoleate 13S-lipoxygenase activity`GO:0046872|molecular_function|metal ion binding`GO:0016702|molecular_function|oxidoreductase activity, acting on single donors with incorporation of molecular oxygen, incorporation of two atoms of oxygen`GO:0006633|biological_proces…	GO:0009570|cellular_component|chloroplast stroma`GO:0009534|cellular_component|chloroplast thylakoid`GO:0016165|molecular_function|linoleate 13S-lipoxygenase activity`GO:0046872|molecular_function|metal ion binding`GO:0016702|molecular_function|oxidoreductase activity, acting on single donors with incorporation of molecular oxygen, incorporation of two atoms of oxygen`GO:0006633|biological_proces…		0.30411796	Mitochondria
MSTRG.28811.1	MSTRG.28811	14.3308	-7.3195	1.3549	-5.4022	6.58144e-08	6.02916e-07	29	28	27	0	0	0	DLO2_ARATH|DLO2_ARATH|Q:511-17,H:22-172|30.058%ID|E:2.4e-14|RecName: Full=Protein DMR6-LIKE OXYGENASE 2 {ECO:0000303|PubMed:25376907};	DLO2_ARATH|DLO2_ARATH|Q:8-156,H:22-156|31.21%ID|E:6.95e-15|RecName: Full=Protein DMR6-LIKE OXYGENASE 2 {ECO:0000303|PubMed:25376907};	KEGG:ath:AT4G10490	GO:0051213|molecular_function|dioxygenase activity`GO:0046872|molecular_function|metal ion binding`GO:0002229|biological_process|defense response to oomycetes`GO:0046244|biological_process|salicylic acid catabolic process	GO:0051213|molecular_function|dioxygenase activity`GO:0046872|molecular_function|metal ion binding`GO:0002229|biological_process|defense response to oomycetes`GO:0046244|biological_process|salicylic acid catabolic process		1.8769769	Extracellular_region			lncRNA
MSTRG.23605.1	MSTRG.23605	51.8205	-7.3102	1.085	-6.7378	1.60842e-11	2.3915e-10	87	84	140	1	1	0							1.3815461	Extracellular_region			lncRNA
MSTRG.21334.1	MSTRG.21334	77.2396	-7.3026	0.9055	-8.0644	7.36028e-16	1.73122e-14	194	119	142	1	0	2		ML423_ARATH|ML423_ARATH|Q:7-149,H:10-150|32.192%ID|E:4.5e-13|RecName: Full=MLP-like protein 423;	KEGG:ath:AT1G24020	.	GO:0005829|cellular_component|cytosol`GO:0005634|cellular_component|nucleus`GO:0010427|molecular_function|abscisic acid binding`GO:0004864|molecular_function|protein phosphatase inhibitor activity`GO:0038023|molecular_function|signaling receptor activity`GO:0009738|biological_process|abscisic acid-activated signaling pathway`GO:0006952|biological_process|defense response		0.83622252	Extracellular_region
MSTRG.22059.1	MSTRG.22059	697.813	-7.2535	0.3437	-21.1065	6.92817e-99	6.22396e-96	1165	1164	1847	12	4	12	PER10_ARATH|PER10_ARATH|Q:260-1147,H:49-347|64.333%ID|E:8.29e-130|RecName: Full=Peroxidase 10;	PER10_ARATH|PER10_ARATH|Q:31-331,H:44-347|65.574%ID|E:9.59e-140|RecName: Full=Peroxidase 10;	KEGG:ath:AT1G49570	GO:0005576|cellular_component|extracellular region`GO:0020037|molecular_function|heme binding`GO:0046872|molecular_function|metal ion binding`GO:0004601|molecular_function|peroxidase activity`GO:0042744|biological_process|hydrogen peroxide catabolic process`GO:0006979|biological_process|response to oxidative stress	GO:0005576|cellular_component|extracellular region`GO:0020037|molecular_function|heme binding`GO:0046872|molecular_function|metal ion binding`GO:0004601|molecular_function|peroxidase activity`GO:0042744|biological_process|hydrogen peroxide catabolic process`GO:0006979|biological_process|response to oxidative stress		0.72288662	Endoplasmic_Reticulum
MSTRG.12934.1	MSTRG.12934	26.1263	-7.2163	1.3046	-5.5313	3.17893e-08	3.0475e-07	32	58	63	0	0	1							3.3881082	Extracellular_region			lncRNA
MSTRG.2224.1	MSTRG.2224	25.6593	-7.1943	1.2938	-5.5604	2.69215e-08	2.61506e-07	39	38	79	1	0	0	Y3475_ARATH|Y3475_ARATH|Q:9-1475,H:507-1000|53.465%ID|E:6.08e-168|RecName: Full=Probable LRR receptor-like serine/threonine-protein kinase At3g47570;|Eukaryota; Viridiplantae; Streptophyta; Embryophyta; Tracheophyta; Spermatophyta; Magnoliopsida; eudicotyledons; Gunneridae; Pentapetalae; rosids; malvids; Brassicales; Brassicaceae; Camelineae; Arabidopsis`Y3475_ARATH|Y3475_ARATH|Q:9-266,H:363-450|…	Y3475_ARATH|Y3475_ARATH|Q:3-491,H:507-1000|53.663%ID|E:3.38e-177|RecName: Full=Probable LRR receptor-like serine/threonine-protein kinase At3g47570;|Eukaryota; Viridiplantae; Streptophyta; Embryophyta; Tracheophyta; Spermatophyta; Magnoliopsida; eudicotyledons; Gunneridae; Pentapetalae; rosids; malvids; Brassicales; Brassicaceae; Camelineae; Arabidopsis`Y3475_ARATH|Y3475_ARATH|Q:3-88,H:363-450|38…	KEGG:ath:AT3G47570	GO:0016021|cellular_component|integral component of membrane`GO:0005886|cellular_component|plasma membrane`GO:0005524|molecular_function|ATP binding`GO:0106310|molecular_function|protein serine kinase activity`GO:0106311|molecular_function|protein threonine kinase activity	GO:0016021|cellular_component|integral component of membrane`GO:0005886|cellular_component|plasma membrane`GO:0005524|molecular_function|ATP binding`GO:0106310|molecular_function|protein serine kinase activity`GO:0106311|molecular_function|protein threonine kinase activity		0.94266187	Mitochondria
MSTRG.14265.1	MSTRG.14265	12.9945	-7.1812	1.4321	-5.0145	5.31637e-07	4.20016e-06	12	27	39	0	0	0	ENT3_ARATH|ENT3_ARATH|Q:3-842,H:136-413|71.429%ID|E:6.2e-131|RecName: Full=Equilibrative nucleotide transporter 3;	ENT3_ARATH|ENT3_ARATH|Q:1-281,H:136-414|71.174%ID|E:1.81e-141|RecName: Full=Equilibrative nucleotide transporter 3;	KEGG:ath:AT4G05120	GO:0016021|cellular_component|integral component of membrane`GO:0005886|cellular_component|plasma membrane`GO:0005337|molecular_function|nucleoside transmembrane transporter activity`GO:0015858|biological_process|nucleoside transport	GO:0016021|cellular_component|integral component of membrane`GO:0005886|cellular_component|plasma membrane`GO:0005337|molecular_function|nucleoside transmembrane transporter activity`GO:0015858|biological_process|nucleoside transport		0.50680403	Endoplasmic_Reticulum
MSTRG.13172.1	MSTRG.13172	279.574	-7.1594	0.4603	-15.5532	1.51393e-54	3.29387e-52	529	450	689	2	4	6	ORG2_ARATH|ORG2_ARATH|Q:114-779,H:1-224|43.043%ID|E:9.07e-48|RecName: Full=Transcription factor ORG2;	ORG2_ARATH|ORG2_ARATH|Q:1-222,H:1-224|43.043%ID|E:3.2e-50|RecName: Full=Transcription factor ORG2;	KEGG:ath:AT3G56970	GO:0090575|cellular_component|RNA polymerase II transcription regulator complex`GO:0003700|molecular_function|DNA-binding transcription factor activity`GO:0000981|molecular_function|DNA-binding transcription factor activity, RNA polymerase II-specific`GO:0046983|molecular_function|protein dimerization activity`GO:0000977|molecular_function|RNA polymerase II transcription regulatory region sequenc…	GO:0090575|cellular_component|RNA polymerase II transcription regulator complex`GO:0003700|molecular_function|DNA-binding transcription factor activity`GO:0000981|molecular_function|DNA-binding transcription factor activity, RNA polymerase II-specific`GO:0046983|molecular_function|protein dimerization activity`GO:0000977|molecular_function|RNA polymerase II transcription regulatory region sequenc…		0.83401113	Mitochondria
MSTRG.13172.2	MSTRG.13172	279.574	-7.1594	0.4603	-15.5532	1.51393e-54	3.29387e-52	529	450	689	2	4	6	ORG2_ARATH|ORG2_ARATH|Q:91-825,H:1-249|42.745%ID|E:4.63e-54|RecName: Full=Transcription factor ORG2;	ORG2_ARATH|ORG2_ARATH|Q:1-245,H:1-249|42.745%ID|E:3.57e-56|RecName: Full=Transcription factor ORG2;	KEGG:ath:AT3G56970	GO:0090575|cellular_component|RNA polymerase II transcription regulator complex`GO:0003700|molecular_function|DNA-binding transcription factor activity`GO:0000981|molecular_function|DNA-binding transcription factor activity, RNA polymerase II-specific`GO:0046983|molecular_function|protein dimerization activity`GO:0000977|molecular_function|RNA polymerase II transcription regulatory region sequenc…	GO:0090575|cellular_component|RNA polymerase II transcription regulator complex`GO:0003700|molecular_function|DNA-binding transcription factor activity`GO:0000981|molecular_function|DNA-binding transcription factor activity, RNA polymerase II-specific`GO:0046983|molecular_function|protein dimerization activity`GO:0000977|molecular_function|RNA polymerase II transcription regulatory region sequenc…		0.79682697	Mitochondria
MSTRG.32989.1	MSTRG.32989	299.775	-7.1471	0.511	-13.9866	1.88298e-44	2.64845e-42	379	513	917	2	5	6	C7D55_HYOMU|C7D55_HYOMU|Q:102-1553,H:22-500|52.371%ID|E:9.4e-170|RecName: Full=Premnaspirodiene oxygenase;	C7D55_HYOMU|C7D55_HYOMU|Q:22-505,H:22-500|52.371%ID|E:0|RecName: Full=Premnaspirodiene oxygenase;	KEGG:ag:ABS00393	GO:0016021|cellular_component|integral component of membrane`GO:0020037|molecular_function|heme binding`GO:0005506|molecular_function|iron ion binding`GO:0004497|molecular_function|monooxygenase activity`GO:0016705|molecular_function|oxidoreductase activity, acting on paired donors, with incorporation or reduction of molecular oxygen	GO:0016021|cellular_component|integral component of membrane`GO:0020037|molecular_function|heme binding`GO:0005506|molecular_function|iron ion binding`GO:0004497|molecular_function|monooxygenase activity`GO:0016705|molecular_function|oxidoreductase activity, acting on paired donors, with incorporation or reduction of molecular oxygen		0.55722316	Mitochondria
MSTRG.22680.1	MSTRG.22680	462.275	-7.019	0.4687	-14.9761	1.05144e-50	1.88913e-48	620	933	1175	4	2	16	AOP1L_ARATH|AOP1L_ARATH|Q:412-1338,H:11-321|55.238%ID|E:2.93e-120|RecName: Full=Probable 2-oxoglutarate-dependent dioxygenase AOP1.2;	AOP1L_ARATH|AOP1L_ARATH|Q:6-314,H:11-321|55.238%ID|E:6.8e-124|RecName: Full=Probable 2-oxoglutarate-dependent dioxygenase AOP1.2;	.	GO:0051213|molecular_function|dioxygenase activity`GO:0046872|molecular_function|metal ion binding	GO:0051213|molecular_function|dioxygenase activity`GO:0046872|molecular_function|metal ion binding		0.77790349	Cytoplasm
MSTRG.22680.2	MSTRG.22680	462.275	-7.019	0.4687	-14.9761	1.05144e-50	1.88913e-48	620	933	1175	4	2	16	AOP1L_ARATH|AOP1L_ARATH|Q:276-1202,H:11-321|55.238%ID|E:2.32e-121|RecName: Full=Probable 2-oxoglutarate-dependent dioxygenase AOP1.2;	AOP1L_ARATH|AOP1L_ARATH|Q:6-314,H:11-321|55.238%ID|E:6.8e-124|RecName: Full=Probable 2-oxoglutarate-dependent dioxygenase AOP1.2;	.	GO:0051213|molecular_function|dioxygenase activity`GO:0046872|molecular_function|metal ion binding	GO:0051213|molecular_function|dioxygenase activity`GO:0046872|molecular_function|metal ion binding		0.3981705	Extracellular_region
MSTRG.20367.1	MSTRG.20367	11.0356	-6.9489	1.4457	-4.8066	1.53519e-06	1.1242e-05	13	17	38	0	0	0	ACD6_ARATH|ACD6_ARATH|Q:422-1975,H:98-623|35.94%ID|E:1.1e-63|RecName: Full=Protein ACCELERATED CELL DEATH 6 {ECO:0000303|PubMed:10488236};	ACD6_ARATH|ACD6_ARATH|Q:135-652,H:98-623|35.94%ID|E:4.78e-69|RecName: Full=Protein ACCELERATED CELL DEATH 6 {ECO:0000303|PubMed:10488236};	KEGG:ath:AT4G14400	GO:0030176|cellular_component|integral component of endoplasmic reticulum membrane`GO:0005887|cellular_component|integral component of plasma membrane`GO:0016020|cellular_component|membrane`GO:0008219|biological_process|cell death`GO:0071446|biological_process|cellular response to salicylic acid stimulus`GO:0042742|biological_process|defense response to bacterium`GO:1900426|biological_process|pos…	GO:0030176|cellular_component|integral component of endoplasmic reticulum membrane`GO:0005887|cellular_component|integral component of plasma membrane`GO:0016020|cellular_component|membrane`GO:0008219|biological_process|cell death`GO:0071446|biological_process|cellular response to salicylic acid stimulus`GO:0042742|biological_process|defense response to bacterium`GO:1900426|biological_process|pos…		1.4392429	Nucleus
MSTRG.21603.1	MSTRG.21603	10.9288	-6.9332	1.4107	-4.9146	8.8944e-07	6.76592e-06	27	14	25	0	0	0	TBL43_ARATH|TBL43_ARATH|Q:93-1133,H:9-359|54.83%ID|E:5.92e-144|RecName: Full=Protein trichome birefringence-like 43;	TBL43_ARATH|TBL43_ARATH|Q:2-354,H:9-365|55.028%ID|E:1.28e-148|RecName: Full=Protein trichome birefringence-like 43;	KEGG:ath:AT2G30900	GO:0005794|cellular_component|Golgi apparatus`GO:0016021|cellular_component|integral component of membrane`GO:0016413|molecular_function|O-acetyltransferase activity	GO:0005794|cellular_component|Golgi apparatus`GO:0016021|cellular_component|integral component of membrane`GO:0016413|molecular_function|O-acetyltransferase activity		0.48516871	Mitochondria
MSTRG.25792.1	MSTRG.25792	256.027	-6.9161	0.4742	-14.5834	3.58152e-48	6.00853e-46	401	424	710	3	3	7	C7A29_PANGI|C7A29_PANGI|Q:190-1638,H:21-513|62.02%ID|E:0|RecName: Full=Cytochrome P450 CYP72A219;	C7A29_PANGI|C7A29_PANGI|Q:5-371,H:4-380|59.103%ID|E:1.62e-161|RecName: Full=Cytochrome P450 CYP72A219;	.	GO:0016021|cellular_component|integral component of membrane`GO:0020037|molecular_function|heme binding`GO:0005506|molecular_function|iron ion binding`GO:0004497|molecular_function|monooxygenase activity`GO:0016705|molecular_function|oxidoreductase activity, acting on paired donors, with incorporation or reduction of molecular oxygen	GO:0016021|cellular_component|integral component of membrane`GO:0020037|molecular_function|heme binding`GO:0005506|molecular_function|iron ion binding`GO:0004497|molecular_function|monooxygenase activity`GO:0016705|molecular_function|oxidoreductase activity, acting on paired donors, with incorporation or reduction of molecular oxygen		0.93342373	Mitochondria
MSTRG.25792.2	MSTRG.25792	256.027	-6.9161	0.4742	-14.5834	3.58152e-48	6.00853e-46	401	424	710	3	3	7	C7A67_MEDTR|C7A67_MEDTR|Q:938-1969,H:173-514|60.174%ID|E:2.66e-150|RecName: Full=Cytochrome P450 716A67 {ECO:0000303|PubMed:17273868};|Eukaryota; Viridiplantae; Streptophyta; Embryophyta; Tracheophyta; Spermatophyta; Magnoliopsida; eudicotyledons; Gunneridae; Pentapetalae; rosids; fabids; Fabales; Fabaceae; Papilionoideae; 50 kb inversion clade; NPAAA clade; Hologalegina; IRL clade; Trifolieae; M…	C7A67_MEDTR|C7A67_MEDTR|Q:1-203,H:179-381|62.069%ID|E:3.23e-90|RecName: Full=Cytochrome P450 716A67 {ECO:0000303|PubMed:17273868};	KEGG:ag:ABC59075`KEGG:mtr:MTR_2g023680	GO:0016021|cellular_component|integral component of membrane`GO:0020037|molecular_function|heme binding`GO:0005506|molecular_function|iron ion binding`GO:0004497|molecular_function|monooxygenase activity`GO:0016709|molecular_function|oxidoreductase activity, acting on paired donors, with incorporation or reduction of molecular oxygen, NAD(P)H as one donor, and incorporation of one atom of oxygen`…	GO:0016021|cellular_component|integral component of membrane`GO:0020037|molecular_function|heme binding`GO:0005506|molecular_function|iron ion binding`GO:0004497|molecular_function|monooxygenase activity`GO:0016709|molecular_function|oxidoreductase activity, acting on paired donors, with incorporation or reduction of molecular oxygen, NAD(P)H as one donor, and incorporation of one atom of oxygen`…		0.68319397	Nucleus
MSTRG.25792.3	MSTRG.25792	256.027	-6.9161	0.4742	-14.5834	3.58152e-48	6.00853e-46	401	424	710	3	3	7	C7A67_MEDTR|C7A67_MEDTR|Q:650-1675,H:173-514|60.526%ID|E:1.78e-151|RecName: Full=Cytochrome P450 716A67 {ECO:0000303|PubMed:17273868};	C7A67_MEDTR|C7A67_MEDTR|Q:1-203,H:179-381|62.069%ID|E:3.23e-90|RecName: Full=Cytochrome P450 716A67 {ECO:0000303|PubMed:17273868};	KEGG:ag:ABC59075`KEGG:mtr:MTR_2g023680	GO:0016021|cellular_component|integral component of membrane`GO:0020037|molecular_function|heme binding`GO:0005506|molecular_function|iron ion binding`GO:0004497|molecular_function|monooxygenase activity`GO:0016709|molecular_function|oxidoreductase activity, acting on paired donors, with incorporation or reduction of molecular oxygen, NAD(P)H as one donor, and incorporation of one atom of oxygen`…	GO:0016021|cellular_component|integral component of membrane`GO:0020037|molecular_function|heme binding`GO:0005506|molecular_function|iron ion binding`GO:0004497|molecular_function|monooxygenase activity`GO:0016709|molecular_function|oxidoreductase activity, acting on paired donors, with incorporation or reduction of molecular oxygen, NAD(P)H as one donor, and incorporation of one atom of oxygen`…		0.62481918	Mitochondria
MSTRG.20832.1	MSTRG.20832	10.7369	-6.9073	1.4276	-4.8383	1.30947e-06	9.69364e-06	14	19	32	0	0	0	ORG2_ARATH|ORG2_ARATH|Q:271-816,H:69-249|51.087%ID|E:7.05e-50|RecName: Full=Transcription factor ORG2;	ORG2_ARATH|ORG2_ARATH|Q:41-222,H:69-249|51.087%ID|E:1.11e-51|RecName: Full=Transcription factor ORG2;	KEGG:ath:AT3G56970	GO:0090575|cellular_component|RNA polymerase II transcription regulator complex`GO:0003700|molecular_function|DNA-binding transcription factor activity`GO:0000981|molecular_function|DNA-binding transcription factor activity, RNA polymerase II-specific`GO:0046983|molecular_function|protein dimerization activity`GO:0000977|molecular_function|RNA polymerase II transcription regulatory region sequenc…	GO:0090575|cellular_component|RNA polymerase II transcription regulator complex`GO:0003700|molecular_function|DNA-binding transcription factor activity`GO:0000981|molecular_function|DNA-binding transcription factor activity, RNA polymerase II-specific`GO:0046983|molecular_function|protein dimerization activity`GO:0000977|molecular_function|RNA polymerase II transcription regulatory region sequenc…		0.66858444	Nucleus
MSTRG.32000.1	MSTRG.32000	20.9473	-6.8987	1.3158	-5.2431	1.57859e-07	1.37168e-06	54	24	48	1	0	0							2.1930129	Cytoplasm			lncRNA
MSTRG.5596.1	MSTRG.5596	328.218	-6.8881	0.4237	-16.2589	1.93223e-59	5.22434e-57	749	481	721	4	2	11	GL17_ARATH|GL17_ARATH|Q:174-761,H:26-221|67.005%ID|E:1.9e-75|RecName: Full=Germin-like protein subfamily 1 member 7;	GL17_ARATH|GL17_ARATH|Q:2-220,H:1-221|64.414%ID|E:3.11e-90|RecName: Full=Germin-like protein subfamily 1 member 7;	KEGG:ath:AT3G05950	GO:0048046|cellular_component|apoplast`GO:0005618|cellular_component|cell wall`GO:0030145|molecular_function|manganese ion binding	GO:0048046|cellular_component|apoplast`GO:0005618|cellular_component|cell wall`GO:0030145|molecular_function|manganese ion binding		0.84448925	Extracellular_region
MSTRG.31556.1	MSTRG.31556	251.867	-6.8833	0.5036	-13.6676	1.58502e-42	2.08213e-40	363	451	688	5	8	0	C82A4_SOYBN|C82A4_SOYBN|Q:2-475,H:365-522|63.924%ID|E:3.76e-62|RecName: Full=Cytochrome P450 82A4;	C82A4_SOYBN|C82A4_SOYBN|Q:1-158,H:365-522|63.924%ID|E:2.24e-69|RecName: Full=Cytochrome P450 82A4;	KEGG:gmx:100778056	GO:0016020|cellular_component|membrane`GO:0020037|molecular_function|heme binding`GO:0005506|molecular_function|iron ion binding`GO:0004497|molecular_function|monooxygenase activity`GO:0016705|molecular_function|oxidoreductase activity, acting on paired donors, with incorporation or reduction of molecular oxygen`GO:0098542|biological_process|defense response to other organism	GO:0016020|cellular_component|membrane`GO:0020037|molecular_function|heme binding`GO:0005506|molecular_function|iron ion binding`GO:0004497|molecular_function|monooxygenase activity`GO:0016705|molecular_function|oxidoreductase activity, acting on paired donors, with incorporation or reduction of molecular oxygen`GO:0098542|biological_process|defense response to other organism		1.1903769	Mitochondria
MSTRG.4262.1	MSTRG.4262	148.87	-6.8258	0.6154	-11.0919	1.37285e-28	8.3477e-27	201	234	467	4	3	1	RLP6_ARATH|RLP6_ARATH|Q:77-2875,H:11-968|38.501%ID|E:2.46e-152|RecName: Full=Receptor-like protein 6 {ECO:0000303|PubMed:18434605};	RLP6_ARATH|RLP6_ARATH|Q:16-948,H:11-968|38.703%ID|E:0|RecName: Full=Receptor-like protein 6 {ECO:0000303|PubMed:18434605};	KEGG:ath:AT1G45616	GO:0016021|cellular_component|integral component of membrane`GO:0005886|cellular_component|plasma membrane	GO:0016021|cellular_component|integral component of membrane`GO:0005886|cellular_component|plasma membrane		1.2515454	Endoplasmic_Reticulum
MSTRG.4262.2	MSTRG.4262	148.87	-6.8258	0.6154	-11.0919	1.37285e-28	8.3477e-27	201	234	467	4	3	1	RLP6_ARATH|RLP6_ARATH|Q:41-1804,H:11-636|38.449%ID|E:1.92e-88|RecName: Full=Receptor-like protein 6 {ECO:0000303|PubMed:18434605};|Eukaryota; Viridiplantae; Streptophyta; Embryophyta; Tracheophyta; Spermatophyta; Magnoliopsida; eudicotyledons; Gunneridae; Pentapetalae; rosids; malvids; Brassicales; Brassicaceae; Camelineae; Arabidopsis`RLP6_ARATH|RLP6_ARATH|Q:356-1588,H:375-893|26.476%ID|E:8.22e-…	RLP6_ARATH|RLP6_ARATH|Q:14-601,H:11-636|38.766%ID|E:8.67e-108|RecName: Full=Receptor-like protein 6 {ECO:0000303|PubMed:18434605};|Eukaryota; Viridiplantae; Streptophyta; Embryophyta; Tracheophyta; Spermatophyta; Magnoliopsida; eudicotyledons; Gunneridae; Pentapetalae; rosids; malvids; Brassicales; Brassicaceae; Camelineae; Arabidopsis`RLP6_ARATH|RLP6_ARATH|Q:109-597,H:365-869|28.996%ID|E:4.54e-2…	KEGG:ath:AT1G45616	GO:0016021|cellular_component|integral component of membrane`GO:0005886|cellular_component|plasma membrane	GO:0016021|cellular_component|integral component of membrane`GO:0005886|cellular_component|plasma membrane		1.5597941	Endoplasmic_Reticulum
MSTRG.8870.1	MSTRG.8870	186.028	-6.8251	0.5179	-13.1796	1.1505e-39	1.27144e-37	321	306	483	6	3	1	BRAT1_ARATH|BRAT1_ARATH|Q:414-1775,H:6-455|37.013%ID|E:1.5e-85|RecName: Full=Brassinosteroid-related acyltransferase 1 {ECO:0000303|PubMed:23020607};	BRAT1_ARATH|BRAT1_ARATH|Q:3-453,H:9-455|37.037%ID|E:7.79e-88|RecName: Full=Brassinosteroid-related acyltransferase 1 {ECO:0000303|PubMed:23020607};	KEGG:ath:AT4G31910	GO:0005783|cellular_component|endoplasmic reticulum`GO:0005634|cellular_component|nucleus`GO:0004467|molecular_function|long-chain fatty acid-CoA ligase activity`GO:0016747|molecular_function|acyltransferase activity, transferring groups other than amino-acyl groups`GO:0016132|biological_process|brassinosteroid biosynthetic process`GO:0010087|biological_process|phloem or xylem histogenesis`GO:000…	GO:0005783|cellular_component|endoplasmic reticulum`GO:0005634|cellular_component|nucleus`GO:0004467|molecular_function|long-chain fatty acid-CoA ligase activity`GO:0016747|molecular_function|acyltransferase activity, transferring groups other than amino-acyl groups`GO:0016132|biological_process|brassinosteroid biosynthetic process`GO:0010087|biological_process|phloem or xylem histogenesis`GO:000…		0.76113408	Nucleus
MSTRG.28883.1	MSTRG.28883	19.767	-6.8115	1.3443	-5.0671	4.03861e-07	3.26382e-06	21	44	51	0	0	1							2.6703313	Extracellular_region			lncRNA
MSTRG.30280.1	MSTRG.30280	288.979	-6.7852	0.4064	-16.6964	1.39317e-62	4.35937e-60	540	510	654	6	5	5	AGL19_ARATH|AGL19_ARATH|Q:635-1234,H:1-207|59.903%ID|E:2.63e-63|RecName: Full=Agamous-like MADS-box protein AGL19;	AGL19_ARATH|AGL19_ARATH|Q:1-200,H:1-207|59.903%ID|E:1.77e-78|RecName: Full=Agamous-like MADS-box protein AGL19;	KEGG:ath:AT4G22950	GO:0005634|cellular_component|nucleus`GO:0003700|molecular_function|DNA-binding transcription factor activity`GO:0000981|molecular_function|DNA-binding transcription factor activity, RNA polymerase II-specific`GO:0046983|molecular_function|protein dimerization activity`GO:0000978|molecular_function|RNA polymerase II cis-regulatory region sequence-specific DNA binding`GO:0009908|biological_process…	GO:0005634|cellular_component|nucleus`GO:0003700|molecular_function|DNA-binding transcription factor activity`GO:0000981|molecular_function|DNA-binding transcription factor activity, RNA polymerase II-specific`GO:0046983|molecular_function|protein dimerization activity`GO:0000978|molecular_function|RNA polymerase II cis-regulatory region sequence-specific DNA binding`GO:0009908|biological_process…		0.34800147	Nucleus
MSTRG.15796.1	MSTRG.15796	54.3942	-6.7837	0.931	-7.2861	3.19086e-13	5.78531e-12	78	95	152	3	0	0	WTR14_ARATH|WTR14_ARATH|Q:161-1147,H:7-337|58.912%ID|E:1.43e-122|RecName: Full=WAT1-related protein At2g39510;	WTR14_ARATH|WTR14_ARATH|Q:13-341,H:7-337|58.912%ID|E:1.86e-141|RecName: Full=WAT1-related protein At2g39510;	KEGG:ath:AT2G39510	GO:0016021|cellular_component|integral component of membrane`GO:0005886|cellular_component|plasma membrane`GO:0015186|molecular_function|L-glutamine transmembrane transporter activity`GO:0098712|biological_process|L-glutamate import across plasma membrane`GO:0048316|biological_process|seed development	GO:0016021|cellular_component|integral component of membrane`GO:0005886|cellular_component|plasma membrane`GO:0015186|molecular_function|L-glutamine transmembrane transporter activity`GO:0098712|biological_process|L-glutamate import across plasma membrane`GO:0048316|biological_process|seed development		0.73111666	Nucleus
MSTRG.5541.1	MSTRG.5541	9.7134	-6.7612	1.42	-4.7614	1.92301e-06	1.3799e-05	20	16	22	0	0	0						mes-MIR156a	1.5408357	Extracellular_region			lncRNA
MSTRG.1959.1	MSTRG.1959	35.2367	-6.7452	1.1194	-6.0259	1.68195e-09	1.92681e-08	59	51	103	2	0	0	SAU40_ARATH|SAU40_ARATH|Q:170-388,H:38-108|41.096%ID|E:5.09e-09|RecName: Full=Auxin-responsive protein SAUR40 {ECO:0000305};	SAU40_ARATH|SAU40_ARATH|Q:17-89,H:38-108|41.096%ID|E:1.76e-10|RecName: Full=Auxin-responsive protein SAUR40 {ECO:0000305};	KEGG:ath:AT1G79130	GO:0005737|cellular_component|cytoplasm`GO:0009734|biological_process|auxin-activated signaling pathway`GO:0007275|biological_process|multicellular organism development`GO:0040008|biological_process|regulation of growth	GO:0005737|cellular_component|cytoplasm`GO:0009734|biological_process|auxin-activated signaling pathway`GO:0007275|biological_process|multicellular organism development`GO:0040008|biological_process|regulation of growth		0.60904787	Mitochondria			lncRNA
MSTRG.1680.1	MSTRG.1680	210.572	-6.7402	0.514	-13.1134	2.7596e-39	3.02567e-37	285	384	586	6	3	3	PTR5_ARATH|PTR5_ARATH|Q:431-2137,H:1-567|71.579%ID|E:0|RecName: Full=Protein NRT1/ PTR FAMILY 8.2;	PTR5_ARATH|PTR5_ARATH|Q:1-569,H:1-567|71.579%ID|E:0|RecName: Full=Protein NRT1/ PTR FAMILY 8.2;	KEGG:ath:AT5G01180	GO:0016021|cellular_component|integral component of membrane`GO:0005886|cellular_component|plasma membrane`GO:0071916|molecular_function|dipeptide transmembrane transporter activity`GO:0042937|molecular_function|tripeptide transmembrane transporter activity`GO:0042938|biological_process|dipeptide transport`GO:0009860|biological_process|pollen tube growth`GO:0015031|biological_process|protein tran…	GO:0016021|cellular_component|integral component of membrane`GO:0005886|cellular_component|plasma membrane`GO:0071916|molecular_function|dipeptide transmembrane transporter activity`GO:0042937|molecular_function|tripeptide transmembrane transporter activity`GO:0042938|biological_process|dipeptide transport`GO:0009860|biological_process|pollen tube growth`GO:0015031|biological_process|protein tran…		0.78300698	Nucleus
MSTRG.1680.2	MSTRG.1680	210.572	-6.7402	0.514	-13.1134	2.7596e-39	3.02567e-37	285	384	586	6	3	3	PTR5_ARATH|PTR5_ARATH|Q:272-1978,H:1-567|71.579%ID|E:0|RecName: Full=Protein NRT1/ PTR FAMILY 8.2;	PTR5_ARATH|PTR5_ARATH|Q:1-569,H:1-567|71.579%ID|E:0|RecName: Full=Protein NRT1/ PTR FAMILY 8.2;	KEGG:ath:AT5G01180	GO:0016021|cellular_component|integral component of membrane`GO:0005886|cellular_component|plasma membrane`GO:0071916|molecular_function|dipeptide transmembrane transporter activity`GO:0042937|molecular_function|tripeptide transmembrane transporter activity`GO:0042938|biological_process|dipeptide transport`GO:0009860|biological_process|pollen tube growth`GO:0015031|biological_process|protein tran…	GO:0016021|cellular_component|integral component of membrane`GO:0005886|cellular_component|plasma membrane`GO:0071916|molecular_function|dipeptide transmembrane transporter activity`GO:0042937|molecular_function|tripeptide transmembrane transporter activity`GO:0042938|biological_process|dipeptide transport`GO:0009860|biological_process|pollen tube growth`GO:0015031|biological_process|protein tran…		0.71253995	Nucleus
MSTRG.1680.3	MSTRG.1680	210.572	-6.7402	0.514	-13.1134	2.7596e-39	3.02567e-37	285	384	586	6	3	3	PTR5_ARATH|PTR5_ARATH|Q:234-1940,H:1-567|71.579%ID|E:0|RecName: Full=Protein NRT1/ PTR FAMILY 8.2;	PTR5_ARATH|PTR5_ARATH|Q:1-569,H:1-567|71.579%ID|E:0|RecName: Full=Protein NRT1/ PTR FAMILY 8.2;	KEGG:ath:AT5G01180	GO:0016021|cellular_component|integral component of membrane`GO:0005886|cellular_component|plasma membrane`GO:0071916|molecular_function|dipeptide transmembrane transporter activity`GO:0042937|molecular_function|tripeptide transmembrane transporter activity`GO:0042938|biological_process|dipeptide transport`GO:0009860|biological_process|pollen tube growth`GO:0015031|biological_process|protein tran…	GO:0016021|cellular_component|integral component of membrane`GO:0005886|cellular_component|plasma membrane`GO:0071916|molecular_function|dipeptide transmembrane transporter activity`GO:0042937|molecular_function|tripeptide transmembrane transporter activity`GO:0042938|biological_process|dipeptide transport`GO:0009860|biological_process|pollen tube growth`GO:0015031|biological_process|protein tran…		0.94304979	Nucleus
MSTRG.1680.4	MSTRG.1680	210.572	-6.7402	0.514	-13.1134	2.7596e-39	3.02567e-37	285	384	586	6	3	3	PTR5_ARATH|PTR5_ARATH|Q:254-1960,H:1-567|71.228%ID|E:0|RecName: Full=Protein NRT1/ PTR FAMILY 8.2;	PTR5_ARATH|PTR5_ARATH|Q:1-569,H:1-567|71.228%ID|E:0|RecName: Full=Protein NRT1/ PTR FAMILY 8.2;	KEGG:ath:AT5G01180	GO:0016021|cellular_component|integral component of membrane`GO:0005886|cellular_component|plasma membrane`GO:0071916|molecular_function|dipeptide transmembrane transporter activity`GO:0042937|molecular_function|tripeptide transmembrane transporter activity`GO:0042938|biological_process|dipeptide transport`GO:0009860|biological_process|pollen tube growth`GO:0015031|biological_process|protein tran…	GO:0016021|cellular_component|integral component of membrane`GO:0005886|cellular_component|plasma membrane`GO:0071916|molecular_function|dipeptide transmembrane transporter activity`GO:0042937|molecular_function|tripeptide transmembrane transporter activity`GO:0042938|biological_process|dipeptide transport`GO:0009860|biological_process|pollen tube growth`GO:0015031|biological_process|protein tran…		0.95651558	Nucleus
MSTRG.10416.1	MSTRG.10416	9.5361	-6.7371	1.4395	-4.6803	2.86441e-06	1.98644e-05	15	15	28	0	0	0	EFR_ARATH|EFR_ARATH|Q:2-202,H:701-765|61.194%ID|E:4.57e-19|RecName: Full=LRR receptor-like serine/threonine-protein kinase EFR {ECO:0000303|PubMed:16713565};		KEGG:ath:AT5G20480	GO:0012505|cellular_component|endomembrane system`GO:0016021|cellular_component|integral component of membrane`GO:0005886|cellular_component|plasma membrane`GO:0005524|molecular_function|ATP binding`GO:0106310|molecular_function|protein serine kinase activity`GO:0106311|molecular_function|protein threonine kinase activity`GO:0019199|molecular_function|transmembrane receptor protein kinase activit…	.		2.3787663	Extracellular_region
MSTRG.10416.2	MSTRG.10416	9.5361	-6.7371	1.4395	-4.6803	2.86441e-06	1.98644e-05	15	15	28	0	0	0	Y3475_ARATH|Y3475_ARATH|Q:2-988,H:691-1003|52.87%ID|E:3.5e-108|RecName: Full=Probable LRR receptor-like serine/threonine-protein kinase At3g47570;	Y3475_ARATH|Y3475_ARATH|Q:1-329,H:691-1003|52.87%ID|E:8.98e-109|RecName: Full=Probable LRR receptor-like serine/threonine-protein kinase At3g47570;	KEGG:ath:AT3G47570	GO:0016021|cellular_component|integral component of membrane`GO:0005886|cellular_component|plasma membrane`GO:0005524|molecular_function|ATP binding`GO:0106310|molecular_function|protein serine kinase activity`GO:0106311|molecular_function|protein threonine kinase activity	GO:0016021|cellular_component|integral component of membrane`GO:0005886|cellular_component|plasma membrane`GO:0005524|molecular_function|ATP binding`GO:0106310|molecular_function|protein serine kinase activity`GO:0106311|molecular_function|protein threonine kinase activity		1.0898437	Mitochondria
MSTRG.22565.1	MSTRG.22565	192.117	-6.7343	0.5179	-13.0023	1.18774e-38	1.24351e-36	310	317	522	4	7	0	WTR14_ARATH|WTR14_ARATH|Q:237-1223,H:7-337|60.423%ID|E:5.15e-128|RecName: Full=WAT1-related protein At2g39510;	WTR14_ARATH|WTR14_ARATH|Q:13-341,H:7-337|60.423%ID|E:4.23e-146|RecName: Full=WAT1-related protein At2g39510;	KEGG:ath:AT2G39510	GO:0016021|cellular_component|integral component of membrane`GO:0005886|cellular_component|plasma membrane`GO:0015186|molecular_function|L-glutamine transmembrane transporter activity`GO:0098712|biological_process|L-glutamate import across plasma membrane`GO:0048316|biological_process|seed development	GO:0016021|cellular_component|integral component of membrane`GO:0005886|cellular_component|plasma membrane`GO:0015186|molecular_function|L-glutamine transmembrane transporter activity`GO:0098712|biological_process|L-glutamate import across plasma membrane`GO:0048316|biological_process|seed development		0.81369546	Nucleus
MSTRG.8534.1	MSTRG.8534	34.5964	-6.7289	1.1556	-5.8228	5.78847e-09	6.14576e-08	36	66	105	0	1	1	POLR1_ARATH|POLR1_ARATH|Q:2877-2014,H:467-751|48.958%ID|E:7.42e-120|RecName: Full=Retrovirus-related Pol polyprotein from transposon RE1;|Eukaryota; Viridiplantae; Streptophyta; Embryophyta; Tracheophyta; Spermatophyta; Magnoliopsida; eudicotyledons; Gunneridae; Pentapetalae; rosids; malvids; Brassicales; Brassicaceae; Camelineae; Arabidopsis`POLR1_ARATH|POLR1_ARATH|Q:4255-2939,H:20-450|27.74%ID|…	POLR1_ARATH|POLR1_ARATH|Q:42-491,H:9-450|29.103%ID|E:3.11e-45|RecName: Full=Retrovirus-related Pol polyprotein from transposon RE1;	.	GO:0004190|molecular_function|aspartic-type endopeptidase activity`GO:0004519|molecular_function|endonuclease activity`GO:0046872|molecular_function|metal ion binding`GO:0003676|molecular_function|nucleic acid binding`GO:0003964|molecular_function|RNA-directed DNA polymerase activity`GO:0015074|biological_process|DNA integration`GO:0006310|biological_process|DNA recombination	GO:0004190|molecular_function|aspartic-type endopeptidase activity`GO:0004519|molecular_function|endonuclease activity`GO:0046872|molecular_function|metal ion binding`GO:0003676|molecular_function|nucleic acid binding`GO:0003964|molecular_function|RNA-directed DNA polymerase activity`GO:0015074|biological_process|DNA integration`GO:0006310|biological_process|DNA recombination		1.1772652	Nucleus			lncRNA
MSTRG.7304.1	MSTRG.7304	50.4082	-6.6824	0.9567	-6.9849	2.8511e-12	4.63516e-11	62	101	135	0	3	0	CCL13_HUMLU|CCL13_HUMLU|Q:334-1677,H:27-470|52.643%ID|E:6.04e-168|RecName: Full=Probable CoA ligase CCL13 {ECO:0000305|PubMed:23300257};	CCL13_HUMLU|CCL13_HUMLU|Q:1-446,H:29-470|52.434%ID|E:4.39e-168|RecName: Full=Probable CoA ligase CCL13 {ECO:0000305|PubMed:23300257};	.	GO:0003987|molecular_function|acetate-CoA ligase activity	GO:0003987|molecular_function|acetate-CoA ligase activity		0.40795164	Nucleus
MSTRG.7304.2	MSTRG.7304	50.4082	-6.6824	0.9567	-6.9849	2.8511e-12	4.63516e-11	62	101	135	0	3	0	CCL13_HUMLU|CCL13_HUMLU|Q:2-793,H:199-464|53.731%ID|E:2.87e-100|RecName: Full=Probable CoA ligase CCL13 {ECO:0000305|PubMed:23300257};	CCL13_HUMLU|CCL13_HUMLU|Q:1-264,H:199-464|53.731%ID|E:2.59e-100|RecName: Full=Probable CoA ligase CCL13 {ECO:0000305|PubMed:23300257};	.	GO:0003987|molecular_function|acetate-CoA ligase activity	GO:0003987|molecular_function|acetate-CoA ligase activity		0.37711346	Mitochondria
MSTRG.7304.3	MSTRG.7304	50.4082	-6.6824	0.9567	-6.9849	2.8511e-12	4.63516e-11	62	101	135	0	3	0	AEE21_ARATH|AEE21_ARATH|Q:128-460,H:1-111|60.36%ID|E:6.02e-41|RecName: Full=Probable acyl-activating enzyme 21;	AEE21_ARATH|AEE21_ARATH|Q:1-111,H:1-111|60.36%ID|E:1.08e-41|RecName: Full=Probable acyl-activating enzyme 21;	KEGG:ath:AT1G76290	GO:0016874|molecular_function|ligase activity`GO:0006631|biological_process|fatty acid metabolic process	GO:0016874|molecular_function|ligase activity`GO:0006631|biological_process|fatty acid metabolic process		0.75194251	Mitochondria
MSTRG.7304.4	MSTRG.7304	50.4082	-6.6824	0.9567	-6.9849	2.8511e-12	4.63516e-11	62	101	135	0	3	0	AAE1_ARATH|AAE1_ARATH|Q:340-630,H:3-99|61.856%ID|E:2.83e-36|RecName: Full=Butanoate--CoA ligase AAE1 {ECO:0000305|PubMed:23300257};		KEGG:ath:AT1G20560	GO:0005777|cellular_component|peroxisome`GO:0016874|molecular_function|ligase activity`GO:0006631|biological_process|fatty acid metabolic process	.		1.2307155	Nucleus
MSTRG.17452.1	MSTRG.17452	8.7534	-6.6175	1.5056	-4.3952	1.10647e-05	6.90589e-05	14	9	32	0	0	0							0.80468045	Mitochondria			lncRNA
MSTRG.4118.1	MSTRG.4118	8.5741	-6.586	1.4802	-4.4494	8.61001e-06	5.48571e-05	14	11	28	0	0	0	EGC_CITJA|EGC_CITJA|Q:105-416,H:28-130|38.889%ID|E:3.77e-20|RecName: Full=EG45-like domain containing protein;	EGC_CITJA|EGC_CITJA|Q:13-138,H:6-130|34.615%ID|E:1.87e-22|RecName: Full=EG45-like domain containing protein;	.	GO:0048046|cellular_component|apoplast`GO:0009627|biological_process|systemic acquired resistance	GO:0048046|cellular_component|apoplast`GO:0009627|biological_process|systemic acquired resistance		1.9709529	Nucleus			lncRNA
MSTRG.12566.1	MSTRG.12566	768.63	-6.582	0.29	-22.6942	5.10754e-114	6.77333e-111	1185	1413	1949	14	18	17	NRAM5_ORYSJ|NRAM5_ORYSJ|Q:145-1740,H:11-538|65.226%ID|E:0|RecName: Full=Metal transporter Nramp5;	NRAM5_ORYSJ|NRAM5_ORYSJ|Q:20-551,H:11-538|65.226%ID|E:0|RecName: Full=Metal transporter Nramp5;	KEGG:osa:4342859	GO:0016021|cellular_component|integral component of membrane`GO:0015086|molecular_function|cadmium ion transmembrane transporter activity`GO:0005384|molecular_function|manganese ion transmembrane transporter activity`GO:0055072|biological_process|iron ion homeostasis	GO:0016021|cellular_component|integral component of membrane`GO:0015086|molecular_function|cadmium ion transmembrane transporter activity`GO:0005384|molecular_function|manganese ion transmembrane transporter activity`GO:0055072|biological_process|iron ion homeostasis		0.58711093	Endoplasmic_Reticulum
MSTRG.12566.2	MSTRG.12566	768.63	-6.582	0.29	-22.6942	5.10754e-114	6.77333e-111	1185	1413	1949	14	18	17	NRAM5_ORYSJ|NRAM5_ORYSJ|Q:145-1977,H:11-538|56.465%ID|E:0|RecName: Full=Metal transporter Nramp5;	NRAM5_ORYSJ|NRAM5_ORYSJ|Q:2-361,H:182-538|64.167%ID|E:1.57e-169|RecName: Full=Metal transporter Nramp5;	KEGG:osa:4342859	GO:0016021|cellular_component|integral component of membrane`GO:0015086|molecular_function|cadmium ion transmembrane transporter activity`GO:0005384|molecular_function|manganese ion transmembrane transporter activity`GO:0055072|biological_process|iron ion homeostasis	GO:0016021|cellular_component|integral component of membrane`GO:0015086|molecular_function|cadmium ion transmembrane transporter activity`GO:0005384|molecular_function|manganese ion transmembrane transporter activity`GO:0055072|biological_process|iron ion homeostasis		1.0923313	Endoplasmic_Reticulum
MSTRG.12566.3	MSTRG.12566	768.63	-6.582	0.29	-22.6942	5.10754e-114	6.77333e-111	1185	1413	1949	14	18	17	NRAM5_ORYSJ|NRAM5_ORYSJ|Q:209-1306,H:176-538|64.481%ID|E:4.03e-152|RecName: Full=Metal transporter Nramp5;	NRAM5_ORYSJ|NRAM5_ORYSJ|Q:2-361,H:182-538|64.167%ID|E:1.57e-169|RecName: Full=Metal transporter Nramp5;	KEGG:osa:4342859	GO:0016021|cellular_component|integral component of membrane`GO:0015086|molecular_function|cadmium ion transmembrane transporter activity`GO:0005384|molecular_function|manganese ion transmembrane transporter activity`GO:0055072|biological_process|iron ion homeostasis	GO:0016021|cellular_component|integral component of membrane`GO:0015086|molecular_function|cadmium ion transmembrane transporter activity`GO:0005384|molecular_function|manganese ion transmembrane transporter activity`GO:0055072|biological_process|iron ion homeostasis		1.0961777	Endoplasmic_Reticulum
MSTRG.23822.1	MSTRG.23822	8.5229	-6.5729	1.4509	-4.5304	5.88806e-06	3.86895e-05	17	14	20	0	0	0	RLP35_ARATH|RLP35_ARATH|Q:34-1275,H:18-514|34.98%ID|E:2.5e-53|RecName: Full=Receptor-like protein 35 {ECO:0000303|PubMed:18434605};|Eukaryota; Viridiplantae; Streptophyta; Embryophyta; Tracheophyta; Spermatophyta; Magnoliopsida; eudicotyledons; Gunneridae; Pentapetalae; rosids; malvids; Brassicales; Brassicaceae; Camelineae; Arabidopsis`RLP35_ARATH|RLP35_ARATH|Q:679-1281,H:120-270|31.343%ID|E:1.6…	RLP35_ARATH|RLP35_ARATH|Q:12-425,H:18-514|35.178%ID|E:4.4e-65|RecName: Full=Receptor-like protein 35 {ECO:0000303|PubMed:18434605};|Eukaryota; Viridiplantae; Streptophyta; Embryophyta; Tracheophyta; Spermatophyta; Magnoliopsida; eudicotyledons; Gunneridae; Pentapetalae; rosids; malvids; Brassicales; Brassicaceae; Camelineae; Arabidopsis`RLP35_ARATH|RLP35_ARATH|Q:87-299,H:621-845|33.478%ID|E:4.09e…	KEGG:ath:AT3G11080	GO:0016021|cellular_component|integral component of membrane`GO:0005886|cellular_component|plasma membrane	GO:0016021|cellular_component|integral component of membrane`GO:0005886|cellular_component|plasma membrane		1.1140627	Mitochondria
MSTRG.32263.1	MSTRG.32263	8.2194	-6.5205	1.4904	-4.3749	1.21483e-05	7.52651e-05	23	11	15	0	0	0	ASPG1_ARATH|ASPG1_ARATH|Q:330-1355,H:159-480|31.977%ID|E:4.18e-40|RecName: Full=Protein ASPARTIC PROTEASE IN GUARD CELL 1;	NEP2_NEPGR|NEP2_NEPGR|Q:25-451,H:4-415|27.273%ID|E:1.43e-43|RecName: Full=Aspartic proteinase nepenthesin-2;	KEGG:ath:AT3G18490	GO:0005783|cellular_component|endoplasmic reticulum`GO:0004190|molecular_function|aspartic-type endopeptidase activity`GO:0070001|molecular_function|aspartic-type peptidase activity`GO:0003677|molecular_function|DNA binding`GO:0009737|biological_process|response to abscisic acid`GO:0009414|biological_process|response to water deprivation`GO:0009627|biological_process|systemic acquired resistance	GO:0005576|cellular_component|extracellular region`GO:0004190|molecular_function|aspartic-type endopeptidase activity		0.39697109	Mitochondria
MSTRG.4412.1	MSTRG.4412	734.584	-6.5106	0.3461	-18.8098	6.28e-79	3.29984e-76	1185	1196	2011	15	27	7	ALMTA_ARATH|ALMTA_ARATH|Q:167-1564,H:9-484|55.717%ID|E:8.73e-161|RecName: Full=Aluminum-activated malate transporter 10;	ALMTA_ARATH|ALMTA_ARATH|Q:11-476,H:9-484|55.717%ID|E:0|RecName: Full=Aluminum-activated malate transporter 10;	.	GO:0016021|cellular_component|integral component of membrane`GO:0009705|cellular_component|plant-type vacuole membrane`GO:0015743|biological_process|malate transport	GO:0016021|cellular_component|integral component of membrane`GO:0009705|cellular_component|plant-type vacuole membrane`GO:0015743|biological_process|malate transport		0.41722393	Nucleus
MSTRG.25176.1	MSTRG.25176	8.1037	-6.5062	1.5347	-4.2395	2.24015e-05	0.000131008	11	9	31	0	0	0	PTR35_ARATH|PTR35_ARATH|Q:74-1582,H:6-521|58.721%ID|E:0|RecName: Full=Protein NRT1/ PTR FAMILY 4.2;	PTR35_ARATH|PTR35_ARATH|Q:5-507,H:6-521|58.721%ID|E:0|RecName: Full=Protein NRT1/ PTR FAMILY 4.2;	KEGG:ath:AT3G25280	GO:0016021|cellular_component|integral component of membrane`GO:0022857|molecular_function|transmembrane transporter activity	GO:0016021|cellular_component|integral component of membrane`GO:0022857|molecular_function|transmembrane transporter activity		0.39128386	Nucleus
MSTRG.25176.2	MSTRG.25176	8.1037	-6.5062	1.5347	-4.2395	2.24015e-05	0.000131008	11	9	31	0	0	0	PTR35_ARATH|PTR35_ARATH|Q:30-1457,H:33-521|58.691%ID|E:0|RecName: Full=Protein NRT1/ PTR FAMILY 4.2;	PTR35_ARATH|PTR35_ARATH|Q:2-454,H:56-521|59.013%ID|E:0|RecName: Full=Protein NRT1/ PTR FAMILY 4.2;	KEGG:ath:AT3G25280	GO:0016021|cellular_component|integral component of membrane`GO:0022857|molecular_function|transmembrane transporter activity	GO:0016021|cellular_component|integral component of membrane`GO:0022857|molecular_function|transmembrane transporter activity		0.43303579	Endoplasmic_Reticulum
MSTRG.34603.1	MSTRG.34603	8.1306	-6.5	1.5232	-4.2673	1.97857e-05	0.000117063	9	21	17	0	0	0	LAC14_ARATH|LAC14_ARATH|Q:83-1123,H:23-365|54.31%ID|E:9.5e-130|RecName: Full=Laccase-14;|Eukaryota; Viridiplantae; Streptophyta; Embryophyta; Tracheophyta; Spermatophyta; Magnoliopsida; eudicotyledons; Gunneridae; Pentapetalae; rosids; malvids; Brassicales; Brassicaceae; Camelineae; Arabidopsis`LAC14_ARATH|LAC14_ARATH|Q:1093-1275,H:356-417|53.226%ID|E:3.37e-11|RecName: Full=Laccase-14;	LAC14_ARATH|LAC14_ARATH|Q:28-374,H:23-365|54.885%ID|E:3.38e-134|RecName: Full=Laccase-14;	KEGG:ath:AT5G09360	GO:0048046|cellular_component|apoplast`GO:0005507|molecular_function|copper ion binding`GO:0052716|molecular_function|hydroquinone:oxygen oxidoreductase activity`GO:0016491|molecular_function|oxidoreductase activity`GO:0046274|biological_process|lignin catabolic process	GO:0048046|cellular_component|apoplast`GO:0005507|molecular_function|copper ion binding`GO:0052716|molecular_function|hydroquinone:oxygen oxidoreductase activity`GO:0016491|molecular_function|oxidoreductase activity`GO:0046274|biological_process|lignin catabolic process		0.82106064	Cytoplasm
MSTRG.1535.1	MSTRG.1535	8.0084	-6.4857	1.5066	-4.3049	1.6703e-05	0.000100294	10	13	26	0	0	0	PER1_ARAHY|PER1_ARAHY|Q:98-862,H:21-273|61.328%ID|E:2.67e-105|RecName: Full=Cationic peroxidase 1;|Eukaryota; Viridiplantae; Streptophyta; Embryophyta; Tracheophyta; Spermatophyta; Magnoliopsida; eudicotyledons; Gunneridae; Pentapetalae; rosids; fabids; Fabales; Fabaceae; Papilionoideae; 50 kb inversion clade; dalbergioids sensu lato; Dalbergieae; Pterocarpus clade; Arachis`PER1_ARAHY|PER1_ARAHY|…	PER1_ARAHY|PER1_ARAHY|Q:25-279,H:21-273|61.328%ID|E:4.71e-107|RecName: Full=Cationic peroxidase 1;	.	GO:0005576|cellular_component|extracellular region`GO:0020037|molecular_function|heme binding`GO:0046872|molecular_function|metal ion binding`GO:0004601|molecular_function|peroxidase activity`GO:0042744|biological_process|hydrogen peroxide catabolic process`GO:0006979|biological_process|response to oxidative stress	GO:0005576|cellular_component|extracellular region`GO:0020037|molecular_function|heme binding`GO:0046872|molecular_function|metal ion binding`GO:0004601|molecular_function|peroxidase activity`GO:0042744|biological_process|hydrogen peroxide catabolic process`GO:0006979|biological_process|response to oxidative stress		0.65146699	Nucleus
MSTRG.5088.1	MSTRG.5088	43.7762	-6.475	0.9289	-6.9704	3.16108e-12	5.11819e-11	69	71	122	1	2	0	SWT12_ARATH|SWT12_ARATH|Q:102-923,H:1-285|52.982%ID|E:9.96e-99|RecName: Full=Bidirectional sugar transporter SWEET12 {ECO:0000303|PubMed:21107422};	SWT12_ARATH|SWT12_ARATH|Q:1-272,H:3-285|53.357%ID|E:8.24e-108|RecName: Full=Bidirectional sugar transporter SWEET12 {ECO:0000303|PubMed:21107422};	KEGG:ath:AT5G23660	GO:0016021|cellular_component|integral component of membrane`GO:0005887|cellular_component|integral component of plasma membrane`GO:0005886|cellular_component|plasma membrane`GO:0008515|molecular_function|sucrose transmembrane transporter activity`GO:0051119|molecular_function|sugar transmembrane transporter activity`GO:0008643|biological_process|carbohydrate transport`GO:0009793|biological_proce…	GO:0016021|cellular_component|integral component of membrane`GO:0005887|cellular_component|integral component of plasma membrane`GO:0005886|cellular_component|plasma membrane`GO:0008515|molecular_function|sucrose transmembrane transporter activity`GO:0051119|molecular_function|sugar transmembrane transporter activity`GO:0008643|biological_process|carbohydrate transport`GO:0009793|biological_proce…		0.62942491	Extracellular_region
MSTRG.29266.1	MSTRG.29266	391.257	-6.4664	0.4062	-15.9204	4.57175e-57	1.09757e-54	474	789	1045	8	9	10	PIP26_ORYSJ|PIP26_ORYSJ|Q:394-912,H:96-263|29.379%ID|E:1.01e-16|RecName: Full=Probable aquaporin PIP2-6;	PIP27_ARATH|PIP27_ARATH|Q:48-281,H:30-261|31.95%ID|E:2.25e-20|RecName: Full=Aquaporin PIP2-7;	KEGG:ath:AT4G35100	GO:0016021|cellular_component|integral component of membrane`GO:0005886|cellular_component|plasma membrane`GO:0009506|cellular_component|plasmodesma`GO:0005773|cellular_component|vacuole`GO:0015250|molecular_function|water channel activity	GO:0046658|cellular_component|anchored component of plasma membrane`GO:0016021|cellular_component|integral component of membrane`GO:0005634|cellular_component|nucleus`GO:0005886|cellular_component|plasma membrane`GO:0009506|cellular_component|plasmodesma`GO:0005773|cellular_component|vacuole`GO:0003729|molecular_function|mRNA binding`GO:0015250|molecular_function|water channel activity`GO:0009737…		2.0099568	Endoplasmic_Reticulum
MSTRG.29266.2	MSTRG.29266	391.257	-6.4664	0.4062	-15.9204	4.57175e-57	1.09757e-54	474	789	1045	8	9	10	PIP26_ORYSJ|PIP26_ORYSJ|Q:335-853,H:96-263|29.379%ID|E:5.38e-17|RecName: Full=Probable aquaporin PIP2-6;	PIP26_ORYSJ|PIP26_ORYSJ|Q:44-270,H:37-263|27.119%ID|E:1.82e-20|RecName: Full=Probable aquaporin PIP2-6;	KEGG:osa:4335226	GO:0016021|cellular_component|integral component of membrane`GO:0005886|cellular_component|plasma membrane`GO:0009506|cellular_component|plasmodesma`GO:0005773|cellular_component|vacuole`GO:0015250|molecular_function|water channel activity	GO:0016021|cellular_component|integral component of membrane`GO:0005886|cellular_component|plasma membrane`GO:0009506|cellular_component|plasmodesma`GO:0005773|cellular_component|vacuole`GO:0015250|molecular_function|water channel activity		1.9366041	Endoplasmic_Reticulum
MSTRG.25421.1	MSTRG.25421	7.8041	-6.4434	1.5693	-4.1059	4.02711e-05	0.000222654	6	19	21	0	0	0							2.6887865	Nucleus			lncRNA
MSTRG.19082.1	MSTRG.19082	7.6744	-6.4183	1.5006	-4.2771	1.89332e-05	0.000112569	11	17	17	0	0	0	MLP34_ARATH|MLP34_ARATH|Q:507-301,H:226-296|61.972%ID|E:1.25e-20|RecName: Full=MLP-like protein 34;|Eukaryota; Viridiplantae; Streptophyta; Embryophyta; Tracheophyta; Spermatophyta; Magnoliopsida; eudicotyledons; Gunneridae; Pentapetalae; rosids; malvids; Brassicales; Brassicaceae; Camelineae; Arabidopsis`MLP34_ARATH|MLP34_ARATH|Q:507-301,H:70-140|59.155%ID|E:1.65e-19|RecName: Full=MLP-like prote…		KEGG:ath:AT1G70850	GO:0006952|biological_process|defense response	.		0.70525361	Nucleus			lncRNA
MSTRG.21884.1	MSTRG.21884	7.674	-6.4157	1.5536	-4.1296	3.63435e-05	0.000203525	8	21	15	0	0	0	ALMTA_ARATH|ALMTA_ARATH|Q:40-1035,H:136-478|55.491%ID|E:8.02e-127|RecName: Full=Aluminum-activated malate transporter 10;	ALMTA_ARATH|ALMTA_ARATH|Q:3-361,H:125-490|54.155%ID|E:1.9e-134|RecName: Full=Aluminum-activated malate transporter 10;	.	GO:0016021|cellular_component|integral component of membrane`GO:0009705|cellular_component|plant-type vacuole membrane`GO:0015743|biological_process|malate transport	GO:0016021|cellular_component|integral component of membrane`GO:0009705|cellular_component|plant-type vacuole membrane`GO:0015743|biological_process|malate transport		0.63759397	Endoplasmic_Reticulum
MSTRG.23279.1	MSTRG.23279	416.718	-6.4032	0.4016	-15.9459	3.04423e-57	7.50255e-55	547	786	1137	12	4	14	PER5_VITVI|PER5_VITVI|Q:75-1055,H:1-329|70.821%ID|E:6.71e-166|RecName: Full=Peroxidase 5 {ECO:0000250|UniProtKB:P22195};	PER5_VITVI|PER5_VITVI|Q:1-327,H:1-329|70.821%ID|E:3.45e-167|RecName: Full=Peroxidase 5 {ECO:0000250|UniProtKB:P22195};	.	GO:0005576|cellular_component|extracellular region`GO:0020037|molecular_function|heme binding`GO:0046872|molecular_function|metal ion binding`GO:0004601|molecular_function|peroxidase activity`GO:0042744|biological_process|hydrogen peroxide catabolic process`GO:0006979|biological_process|response to oxidative stress	GO:0005576|cellular_component|extracellular region`GO:0020037|molecular_function|heme binding`GO:0046872|molecular_function|metal ion binding`GO:0004601|molecular_function|peroxidase activity`GO:0042744|biological_process|hydrogen peroxide catabolic process`GO:0006979|biological_process|response to oxidative stress		1.4399944	Nucleus
MSTRG.26606.1	MSTRG.26606	7.5134	-6.3955	1.5976	-4.0032	6.24959e-05	0.000332591	6	11	30	0	0	0							1.5860601	Mitochondria			lncRNA
MSTRG.25738.1	MSTRG.25738	7.407	-6.3749	1.6131	-3.9521	7.74678e-05	0.000404008	23	4	19	0	0	0							0.77892432	Cytoplasm			lncRNA
MSTRG.33400.1	MSTRG.33400	3704.66	-6.3556	0.2313	-27.4725	3.74599e-166	1.49032e-162	5790	6718	9384	87	117	71	CFAT_PETHY|CFAT_PETHY|Q:178-1530,H:1-445|48.352%ID|E:2.4e-138|RecName: Full=Coniferyl alcohol acyltransferase {ECO:0000303|PubMed:17241449};	CFAT_PETHY|CFAT_PETHY|Q:60-510,H:1-445|48.352%ID|E:2.16e-138|RecName: Full=Coniferyl alcohol acyltransferase {ECO:0000303|PubMed:17241449};	KEGG:ag:ABG75942	GO:0102387|molecular_function|2-phenylethanol acetyltransferase activity`GO:0102720|molecular_function|acetyl-coenzyme A:acetyl alcohol acetyltransferase activity`GO:0034318|molecular_function|alcohol O-acyltransferase activity`GO:0007623|biological_process|circadian rhythm`GO:0010597|biological_process|green leaf volatile biosynthetic process`GO:0009699|biological_process|phenylpropanoid biosynt…	GO:0102387|molecular_function|2-phenylethanol acetyltransferase activity`GO:0102720|molecular_function|acetyl-coenzyme A:acetyl alcohol acetyltransferase activity`GO:0034318|molecular_function|alcohol O-acyltransferase activity`GO:0007623|biological_process|circadian rhythm`GO:0010597|biological_process|green leaf volatile biosynthetic process`GO:0009699|biological_process|phenylpropanoid biosynt…		0.38749703	Nucleus
MSTRG.33400.10	MSTRG.33400	3704.66	-6.3556	0.2313	-27.4725	3.74599e-166	1.49032e-162	5790	6718	9384	87	117	71	CFAT_PETHY|CFAT_PETHY|Q:24-416,H:289-420|51.128%ID|E:1.86e-40|RecName: Full=Coniferyl alcohol acyltransferase {ECO:0000303|PubMed:17241449};		KEGG:ag:ABG75942	GO:0102387|molecular_function|2-phenylethanol acetyltransferase activity`GO:0102720|molecular_function|acetyl-coenzyme A:acetyl alcohol acetyltransferase activity`GO:0034318|molecular_function|alcohol O-acyltransferase activity`GO:0007623|biological_process|circadian rhythm`GO:0010597|biological_process|green leaf volatile biosynthetic process`GO:0009699|biological_process|phenylpropanoid biosynt…	.		2.1069291	Mitochondria			lncRNA
MSTRG.33400.2	MSTRG.33400	3704.66	-6.3556	0.2313	-27.4725	3.74599e-166	1.49032e-162	5790	6718	9384	87	117	71	CFAT_PETHY|CFAT_PETHY|Q:178-1407,H:1-404|47.343%ID|E:9.71e-116|RecName: Full=Coniferyl alcohol acyltransferase {ECO:0000303|PubMed:17241449};	CFAT_PETHY|CFAT_PETHY|Q:60-469,H:1-404|47.343%ID|E:8.74e-116|RecName: Full=Coniferyl alcohol acyltransferase {ECO:0000303|PubMed:17241449};	KEGG:ag:ABG75942	GO:0102387|molecular_function|2-phenylethanol acetyltransferase activity`GO:0102720|molecular_function|acetyl-coenzyme A:acetyl alcohol acetyltransferase activity`GO:0034318|molecular_function|alcohol O-acyltransferase activity`GO:0007623|biological_process|circadian rhythm`GO:0010597|biological_process|green leaf volatile biosynthetic process`GO:0009699|biological_process|phenylpropanoid biosynt…	GO:0102387|molecular_function|2-phenylethanol acetyltransferase activity`GO:0102720|molecular_function|acetyl-coenzyme A:acetyl alcohol acetyltransferase activity`GO:0034318|molecular_function|alcohol O-acyltransferase activity`GO:0007623|biological_process|circadian rhythm`GO:0010597|biological_process|green leaf volatile biosynthetic process`GO:0009699|biological_process|phenylpropanoid biosynt…		0.19957311	Mitochondria
MSTRG.33400.3	MSTRG.33400	3704.66	-6.3556	0.2313	-27.4725	3.74599e-166	1.49032e-162	5790	6718	9384	87	117	71	CFAT_PETHY|CFAT_PETHY|Q:165-1442,H:1-420|48.372%ID|E:2.19e-127|RecName: Full=Coniferyl alcohol acyltransferase {ECO:0000303|PubMed:17241449};	CFAT_PETHY|CFAT_PETHY|Q:55-480,H:1-420|48.372%ID|E:1.97e-127|RecName: Full=Coniferyl alcohol acyltransferase {ECO:0000303|PubMed:17241449};	KEGG:ag:ABG75942	GO:0102387|molecular_function|2-phenylethanol acetyltransferase activity`GO:0102720|molecular_function|acetyl-coenzyme A:acetyl alcohol acetyltransferase activity`GO:0034318|molecular_function|alcohol O-acyltransferase activity`GO:0007623|biological_process|circadian rhythm`GO:0010597|biological_process|green leaf volatile biosynthetic process`GO:0009699|biological_process|phenylpropanoid biosynt…	GO:0102387|molecular_function|2-phenylethanol acetyltransferase activity`GO:0102720|molecular_function|acetyl-coenzyme A:acetyl alcohol acetyltransferase activity`GO:0034318|molecular_function|alcohol O-acyltransferase activity`GO:0007623|biological_process|circadian rhythm`GO:0010597|biological_process|green leaf volatile biosynthetic process`GO:0009699|biological_process|phenylpropanoid biosynt…		0.35125673	Mitochondria
MSTRG.33400.4	MSTRG.33400	3704.66	-6.3556	0.2313	-27.4725	3.74599e-166	1.49032e-162	5790	6718	9384	87	117	71	CFAT_PETHY|CFAT_PETHY|Q:115-576,H:1-151|51.299%ID|E:1.16e-37|RecName: Full=Coniferyl alcohol acyltransferase {ECO:0000303|PubMed:17241449};	CFAT_PETHY|CFAT_PETHY|Q:39-192,H:1-151|51.299%ID|E:1.04e-37|RecName: Full=Coniferyl alcohol acyltransferase {ECO:0000303|PubMed:17241449};	KEGG:ag:ABG75942	GO:0102387|molecular_function|2-phenylethanol acetyltransferase activity`GO:0102720|molecular_function|acetyl-coenzyme A:acetyl alcohol acetyltransferase activity`GO:0034318|molecular_function|alcohol O-acyltransferase activity`GO:0007623|biological_process|circadian rhythm`GO:0010597|biological_process|green leaf volatile biosynthetic process`GO:0009699|biological_process|phenylpropanoid biosynt…	GO:0102387|molecular_function|2-phenylethanol acetyltransferase activity`GO:0102720|molecular_function|acetyl-coenzyme A:acetyl alcohol acetyltransferase activity`GO:0034318|molecular_function|alcohol O-acyltransferase activity`GO:0007623|biological_process|circadian rhythm`GO:0010597|biological_process|green leaf volatile biosynthetic process`GO:0009699|biological_process|phenylpropanoid biosynt…		2.2709576	Extracellular_region
MSTRG.33400.5	MSTRG.33400	3704.66	-6.3556	0.2313	-27.4725	3.74599e-166	1.49032e-162	5790	6718	9384	87	117	71	CFAT_PETHY|CFAT_PETHY|Q:115-591,H:1-156|52.201%ID|E:2.97e-41|RecName: Full=Coniferyl alcohol acyltransferase {ECO:0000303|PubMed:17241449};	CFAT_PETHY|CFAT_PETHY|Q:39-197,H:1-156|52.201%ID|E:2.67e-41|RecName: Full=Coniferyl alcohol acyltransferase {ECO:0000303|PubMed:17241449};	KEGG:ag:ABG75942	GO:0102387|molecular_function|2-phenylethanol acetyltransferase activity`GO:0102720|molecular_function|acetyl-coenzyme A:acetyl alcohol acetyltransferase activity`GO:0034318|molecular_function|alcohol O-acyltransferase activity`GO:0007623|biological_process|circadian rhythm`GO:0010597|biological_process|green leaf volatile biosynthetic process`GO:0009699|biological_process|phenylpropanoid biosynt…	GO:0102387|molecular_function|2-phenylethanol acetyltransferase activity`GO:0102720|molecular_function|acetyl-coenzyme A:acetyl alcohol acetyltransferase activity`GO:0034318|molecular_function|alcohol O-acyltransferase activity`GO:0007623|biological_process|circadian rhythm`GO:0010597|biological_process|green leaf volatile biosynthetic process`GO:0009699|biological_process|phenylpropanoid biosynt…		2.2507784	Extracellular_region
MSTRG.33400.6	MSTRG.33400	3704.66	-6.3556	0.2313	-27.4725	3.74599e-166	1.49032e-162	5790	6718	9384	87	117	71	CFAT_PETHY|CFAT_PETHY|Q:287-1639,H:1-445|48.352%ID|E:9.67e-138|RecName: Full=Coniferyl alcohol acyltransferase {ECO:0000303|PubMed:17241449};	CFAT_PETHY|CFAT_PETHY|Q:1-451,H:1-445|48.352%ID|E:7.08e-139|RecName: Full=Coniferyl alcohol acyltransferase {ECO:0000303|PubMed:17241449};	KEGG:ag:ABG75942	GO:0102387|molecular_function|2-phenylethanol acetyltransferase activity`GO:0102720|molecular_function|acetyl-coenzyme A:acetyl alcohol acetyltransferase activity`GO:0034318|molecular_function|alcohol O-acyltransferase activity`GO:0007623|biological_process|circadian rhythm`GO:0010597|biological_process|green leaf volatile biosynthetic process`GO:0009699|biological_process|phenylpropanoid biosynt…	GO:0102387|molecular_function|2-phenylethanol acetyltransferase activity`GO:0102720|molecular_function|acetyl-coenzyme A:acetyl alcohol acetyltransferase activity`GO:0034318|molecular_function|alcohol O-acyltransferase activity`GO:0007623|biological_process|circadian rhythm`GO:0010597|biological_process|green leaf volatile biosynthetic process`GO:0009699|biological_process|phenylpropanoid biosynt…		0.54771232	Extracellular_region
MSTRG.33400.7	MSTRG.33400	3704.66	-6.3556	0.2313	-27.4725	3.74599e-166	1.49032e-162	5790	6718	9384	87	117	71	CFAT_PETHY|CFAT_PETHY|Q:287-1564,H:1-420|48.837%ID|E:1.23e-126|RecName: Full=Coniferyl alcohol acyltransferase {ECO:0000303|PubMed:17241449};	CFAT_PETHY|CFAT_PETHY|Q:1-426,H:1-420|48.837%ID|E:9.43e-128|RecName: Full=Coniferyl alcohol acyltransferase {ECO:0000303|PubMed:17241449};	KEGG:ag:ABG75942	GO:0102387|molecular_function|2-phenylethanol acetyltransferase activity`GO:0102720|molecular_function|acetyl-coenzyme A:acetyl alcohol acetyltransferase activity`GO:0034318|molecular_function|alcohol O-acyltransferase activity`GO:0007623|biological_process|circadian rhythm`GO:0010597|biological_process|green leaf volatile biosynthetic process`GO:0009699|biological_process|phenylpropanoid biosynt…	GO:0102387|molecular_function|2-phenylethanol acetyltransferase activity`GO:0102720|molecular_function|acetyl-coenzyme A:acetyl alcohol acetyltransferase activity`GO:0034318|molecular_function|alcohol O-acyltransferase activity`GO:0007623|biological_process|circadian rhythm`GO:0010597|biological_process|green leaf volatile biosynthetic process`GO:0009699|biological_process|phenylpropanoid biosynt…		0.51001403	Extracellular_region
MSTRG.33400.8	MSTRG.33400	3704.66	-6.3556	0.2313	-27.4725	3.74599e-166	1.49032e-162	5790	6718	9384	87	117	71	CFAT_PETHY|CFAT_PETHY|Q:147-1499,H:1-445|48.791%ID|E:6.46e-137|RecName: Full=Coniferyl alcohol acyltransferase {ECO:0000303|PubMed:17241449};	CFAT_PETHY|CFAT_PETHY|Q:1-451,H:1-445|48.791%ID|E:6.99e-139|RecName: Full=Coniferyl alcohol acyltransferase {ECO:0000303|PubMed:17241449};	KEGG:ag:ABG75942	GO:0102387|molecular_function|2-phenylethanol acetyltransferase activity`GO:0102720|molecular_function|acetyl-coenzyme A:acetyl alcohol acetyltransferase activity`GO:0034318|molecular_function|alcohol O-acyltransferase activity`GO:0007623|biological_process|circadian rhythm`GO:0010597|biological_process|green leaf volatile biosynthetic process`GO:0009699|biological_process|phenylpropanoid biosynt…	GO:0102387|molecular_function|2-phenylethanol acetyltransferase activity`GO:0102720|molecular_function|acetyl-coenzyme A:acetyl alcohol acetyltransferase activity`GO:0034318|molecular_function|alcohol O-acyltransferase activity`GO:0007623|biological_process|circadian rhythm`GO:0010597|biological_process|green leaf volatile biosynthetic process`GO:0009699|biological_process|phenylpropanoid biosynt…		0.518655	Nucleus
MSTRG.33400.9	MSTRG.33400	3704.66	-6.3556	0.2313	-27.4725	3.74599e-166	1.49032e-162	5790	6718	9384	87	117	71	CFAT_PETHY|CFAT_PETHY|Q:147-1544,H:1-436|46.269%ID|E:3.37e-129|RecName: Full=Coniferyl alcohol acyltransferase {ECO:0000303|PubMed:17241449};	CFAT_PETHY|CFAT_PETHY|Q:1-466,H:1-436|46.269%ID|E:7.12e-130|RecName: Full=Coniferyl alcohol acyltransferase {ECO:0000303|PubMed:17241449};	KEGG:ag:ABG75942	GO:0102387|molecular_function|2-phenylethanol acetyltransferase activity`GO:0102720|molecular_function|acetyl-coenzyme A:acetyl alcohol acetyltransferase activity`GO:0034318|molecular_function|alcohol O-acyltransferase activity`GO:0007623|biological_process|circadian rhythm`GO:0010597|biological_process|green leaf volatile biosynthetic process`GO:0009699|biological_process|phenylpropanoid biosynt…	GO:0102387|molecular_function|2-phenylethanol acetyltransferase activity`GO:0102720|molecular_function|acetyl-coenzyme A:acetyl alcohol acetyltransferase activity`GO:0034318|molecular_function|alcohol O-acyltransferase activity`GO:0007623|biological_process|circadian rhythm`GO:0010597|biological_process|green leaf volatile biosynthetic process`GO:0009699|biological_process|phenylpropanoid biosynt…		0.77862682	Extracellular_region
MSTRG.33227.1	MSTRG.33227	26.8948	-6.3551	1.1251	-5.6483	1.62075e-08	1.60971e-07	49	40	72	1	1	0							2.1763766	Nucleus			lncRNA
MSTRG.17918.1	MSTRG.17918	52.6181	-6.3362	0.864	-7.3339	2.23491e-13	4.13007e-12	68	94	152	0	0	4	SOT17_ARATH|SOT17_ARATH|Q:175-1128,H:20-341|48.036%ID|E:6.2e-96|RecName: Full=Cytosolic sulfotransferase 17;	SOT17_ARATH|SOT17_ARATH|Q:21-338,H:20-341|48.036%ID|E:2.88e-98|RecName: Full=Cytosolic sulfotransferase 17;	KEGG:ath:AT1G18590	GO:0005737|cellular_component|cytoplasm`GO:0005634|cellular_component|nucleus`GO:0047364|molecular_function|desulfoglucosinolate sulfotransferase activity`GO:0008146|molecular_function|sulfotransferase activity`GO:0019761|biological_process|glucosinolate biosynthetic process`GO:0051923|biological_process|sulfation	GO:0005737|cellular_component|cytoplasm`GO:0005634|cellular_component|nucleus`GO:0047364|molecular_function|desulfoglucosinolate sulfotransferase activity`GO:0008146|molecular_function|sulfotransferase activity`GO:0019761|biological_process|glucosinolate biosynthetic process`GO:0051923|biological_process|sulfation		0.61227897	Mitochondria
MSTRG.26126.1	MSTRG.26126	7.1238	-6.3158	1.5173	-4.1624	3.14877e-05	0.000178777	18	9	16	0	0	0							0.42543151	Cytoplasm			lncRNA
MSTRG.11797.1	MSTRG.11797	13.8892	-6.298	1.3912	-4.5271	5.97922e-06	3.9217e-05	14	29	39	0	1	0							1.670301	Extracellular_region			lncRNA
MSTRG.11749.1	MSTRG.11749	25.6822	-6.2923	1.136	-5.5389	3.0444e-08	2.92761e-07	39	49	63	0	1	1							0.57331753	Nucleus			lncRNA
MSTRG.1619.1	MSTRG.1619	13.7793	-6.2907	1.3498	-4.6603	3.15696e-06	2.17028e-05	26	19	38	0	0	1	COPT6_ARATH|COPT6_ARATH|Q:107-436,H:26-140|49.565%ID|E:6.6e-33|RecName: Full=Copper transporter 6;	COPT6_ARATH|COPT6_ARATH|Q:4-113,H:26-140|49.565%ID|E:1.31e-34|RecName: Full=Copper transporter 6;	KEGG:ath:AT2G26975	GO:0016021|cellular_component|integral component of membrane`GO:0005886|cellular_component|plasma membrane`GO:0005773|cellular_component|vacuole`GO:0005375|molecular_function|copper ion transmembrane transporter activity`GO:0006878|biological_process|cellular copper ion homeostasis	GO:0016021|cellular_component|integral component of membrane`GO:0005886|cellular_component|plasma membrane`GO:0005773|cellular_component|vacuole`GO:0005375|molecular_function|copper ion transmembrane transporter activity`GO:0006878|biological_process|cellular copper ion homeostasis		2.2700518	Endoplasmic_Reticulum
MSTRG.11948.1	MSTRG.11948	102.073	-6.2831	0.5849	-10.743	6.3921e-27	3.4633e-25	173	168	266	1	4	3	BAD1_ARATH|BAD1_ARATH|Q:93-743,H:4-224|30.804%ID|E:2e-24|RecName: Full=Ankyrin repeat-containing protein BDA1 {ECO:0000305};	BAD1_ARATH|BAD1_ARATH|Q:36-247,H:9-224|31.05%ID|E:4.31e-25|RecName: Full=Ankyrin repeat-containing protein BDA1 {ECO:0000305};	KEGG:ath:AT5G54610	GO:0016021|cellular_component|integral component of membrane`GO:0005886|cellular_component|plasma membrane`GO:0045087|biological_process|innate immune response`GO:0009751|biological_process|response to salicylic acid	GO:0016021|cellular_component|integral component of membrane`GO:0005886|cellular_component|plasma membrane`GO:0045087|biological_process|innate immune response`GO:0009751|biological_process|response to salicylic acid		0.23128342	Mitochondria
MSTRG.30217.1	MSTRG.30217	38.4095	-6.2789	0.9236	-6.798	1.06106e-11	1.62004e-10	70	67	89	2	1	0	WRKY1_MAIZE|WRKY1_MAIZE|Q:632-1069,H:253-395|57.534%ID|E:3.3e-51|RecName: Full=Protein WRKY1;	WRKY1_MAIZE|WRKY1_MAIZE|Q:174-319,H:253-395|57.534%ID|E:1.24e-52|RecName: Full=Protein WRKY1;	KEGG:zma:732738	GO:0005634|cellular_component|nucleus`GO:0003700|molecular_function|DNA-binding transcription factor activity`GO:0043565|molecular_function|sequence-specific DNA binding	GO:0005634|cellular_component|nucleus`GO:0003700|molecular_function|DNA-binding transcription factor activity`GO:0043565|molecular_function|sequence-specific DNA binding		0.24831251	Nucleus
MSTRG.20941.1	MSTRG.20941	50.5297	-6.2627	0.8502	-7.3659	1.75982e-13	3.29585e-12	138	71	87	1	3	0	CLE33_MEDTR|CLE33_MEDTR|Q:70-303,H:1-75|34.615%ID|E:3.69e-08|RecName: Full=CLAVATA3/ESR (CLE)-related protein 33 {ECO:0000303|PubMed:31477892};		KEGG:mtr:MTR_2g078160	GO:0005615|cellular_component|extracellular space	.		0.36807211	Nucleus			lncRNA
MSTRG.11264.1	MSTRG.11264	6.8643	-6.2612	1.6793	-3.7284	0.000192704	0.000913465	28	5	8	0	0	0							1.3372233	Nucleus			lncRNA
MSTRG.11517.1	MSTRG.11517	6.8167	-6.2549	1.566	-3.9941	6.49372e-05	0.000344464	18	6	18	0	0	0	UBP12_ARATH|UBP12_ARATH|Q:180-596,H:52-181|37.857%ID|E:1.02e-19|RecName: Full=Ubiquitin C-terminal hydrolase 12 {ECO:0000303|PubMed:11115897};|Eukaryota; Viridiplantae; Streptophyta; Embryophyta; Tracheophyta; Spermatophyta; Magnoliopsida; eudicotyledons; Gunneridae; Pentapetalae; rosids; malvids; Brassicales; Brassicaceae; Camelineae; Arabidopsis`UBP12_ARATH|UBP12_ARATH|Q:642-1019,H:52-179|36.92…	UBP12_ARATH|UBP12_ARATH|Q:60-198,H:52-181|37.857%ID|E:1.32e-20|RecName: Full=Ubiquitin C-terminal hydrolase 12 {ECO:0000303|PubMed:11115897};|Eukaryota; Viridiplantae; Streptophyta; Embryophyta; Tracheophyta; Spermatophyta; Magnoliopsida; eudicotyledons; Gunneridae; Pentapetalae; rosids; malvids; Brassicales; Brassicaceae; Camelineae; Arabidopsis`UBP12_ARATH|UBP12_ARATH|Q:214-339,H:52-179|37.692%…	KEGG:ath:AT5G06600	GO:0005737|cellular_component|cytoplasm`GO:0005829|cellular_component|cytosol`GO:0005634|cellular_component|nucleus`GO:0004197|molecular_function|cysteine-type endopeptidase activity`GO:0004843|molecular_function|thiol-dependent deubiquitinase`GO:0009867|biological_process|jasmonic acid mediated signaling pathway`GO:0010078|biological_process|maintenance of root meristem identity`GO:0016579|biolo…	GO:0005737|cellular_component|cytoplasm`GO:0005829|cellular_component|cytosol`GO:0005634|cellular_component|nucleus`GO:0004197|molecular_function|cysteine-type endopeptidase activity`GO:0004843|molecular_function|thiol-dependent deubiquitinase`GO:0009867|biological_process|jasmonic acid mediated signaling pathway`GO:0010078|biological_process|maintenance of root meristem identity`GO:0016579|biolo…		0.53027263	Mitochondria
MSTRG.33655.1	MSTRG.33655	61.4021	-6.2154	0.7637	-8.1381	4.01427e-16	9.70428e-15	100	86	185	4	1	0	PER10_ARATH|PER10_ARATH|Q:87-995,H:44-346|63.607%ID|E:9.36e-137|RecName: Full=Peroxidase 10;	PER10_ARATH|PER10_ARATH|Q:23-325,H:44-346|63.607%ID|E:1.35e-137|RecName: Full=Peroxidase 10;	KEGG:ath:AT1G49570	GO:0005576|cellular_component|extracellular region`GO:0020037|molecular_function|heme binding`GO:0046872|molecular_function|metal ion binding`GO:0004601|molecular_function|peroxidase activity`GO:0042744|biological_process|hydrogen peroxide catabolic process`GO:0006979|biological_process|response to oxidative stress	GO:0005576|cellular_component|extracellular region`GO:0020037|molecular_function|heme binding`GO:0046872|molecular_function|metal ion binding`GO:0004601|molecular_function|peroxidase activity`GO:0042744|biological_process|hydrogen peroxide catabolic process`GO:0006979|biological_process|response to oxidative stress		0.65318806	Nucleus
MSTRG.5673.1	MSTRG.5673	12.9132	-6.194	1.3937	-4.4444	8.81489e-06	5.6047e-05	15	21	42	1	0	0							2.0445824	Cytoplasm			lncRNA
MSTRG.9987.1	MSTRG.9987	339.522	-6.191	0.4061	-15.2469	1.72748e-52	3.43632e-50	609	486	943	17	8	3	C78A5_ARATH|C78A5_ARATH|Q:33-1580,H:1-512|66.476%ID|E:0|RecName: Full=Cytochrome P450 78A5;	C78A5_ARATH|C78A5_ARATH|Q:2-426,H:84-512|72.854%ID|E:0|RecName: Full=Cytochrome P450 78A5;	KEGG:ath:AT1G13710	GO:0005783|cellular_component|endoplasmic reticulum`GO:0016021|cellular_component|integral component of membrane`GO:0020037|molecular_function|heme binding`GO:0005506|molecular_function|iron ion binding`GO:0004497|molecular_function|monooxygenase activity`GO:0016705|molecular_function|oxidoreductase activity, acting on paired donors, with incorporation or reduction of molecular oxygen`GO:0048437|…	GO:0005783|cellular_component|endoplasmic reticulum`GO:0016021|cellular_component|integral component of membrane`GO:0020037|molecular_function|heme binding`GO:0005506|molecular_function|iron ion binding`GO:0004497|molecular_function|monooxygenase activity`GO:0016705|molecular_function|oxidoreductase activity, acting on paired donors, with incorporation or reduction of molecular oxygen`GO:0048437|…		1.2941758	Extracellular_region
MSTRG.15754.1	MSTRG.15754	6.5331	-6.1849	1.5488	-3.9934	6.5136e-05	0.000345453	10	15	13	0	0	0	AVT1H_ARATH|AVT1H_ARATH|Q:1445-1972,H:247-422|65.341%ID|E:2.86e-57|RecName: Full=Amino acid transporter AVT1H {ECO:0000305};	AVT1H_ARATH|AVT1H_ARATH|Q:1-140,H:283-422|62.857%ID|E:2.49e-45|RecName: Full=Amino acid transporter AVT1H {ECO:0000305};	KEGG:ath:AT5G16740	GO:0016021|cellular_component|integral component of membrane`GO:0005886|cellular_component|plasma membrane`GO:0005774|cellular_component|vacuolar membrane`GO:0006865|biological_process|amino acid transport	GO:0016021|cellular_component|integral component of membrane`GO:0005886|cellular_component|plasma membrane`GO:0005774|cellular_component|vacuolar membrane`GO:0006865|biological_process|amino acid transport		0.92824704	Cytoplasm
MSTRG.34215.1	MSTRG.34215	23.6362	-6.1806	1.1739	-5.2651	1.40132e-07	1.22953e-06	39	30	75	0	0	2							1.7503424	Endoplasmic_Reticulum			lncRNA
MSTRG.34215.2	MSTRG.34215	23.6362	-6.1806	1.1739	-5.2651	1.40132e-07	1.22953e-06	39	30	75	0	0	2							1.5596872	Endoplasmic_Reticulum			lncRNA
MSTRG.34215.3	MSTRG.34215	23.6362	-6.1806	1.1739	-5.2651	1.40132e-07	1.22953e-06	39	30	75	0	0	2							1.2561149	Endoplasmic_Reticulum			lncRNA
MSTRG.4330.1	MSTRG.4330	70.596	-6.1656	0.6741	-9.146	5.90714e-20	2.00864e-18	119	112	190	1	2	3							0.77460911	Extracellular_region			lncRNA
MSTRG.13419.1	MSTRG.13419	46.8974	-6.1651	0.8611	-7.1596	8.09197e-13	1.39884e-11	57	89	132	0	1	3	CIPKN_ARATH|CIPKN_ARATH|Q:84-272,H:121-183|88.889%ID|E:2.94e-21|RecName: Full=CBL-interacting serine/threonine-protein kinase 23;|Eukaryota; Viridiplantae; Streptophyta; Embryophyta; Tracheophyta; Spermatophyta; Magnoliopsida; eudicotyledons; Gunneridae; Pentapetalae; rosids; malvids; Brassicales; Brassicaceae; Camelineae; Arabidopsis`CIPKN_ARATH|CIPKN_ARATH|Q:1114-1200,H:193-221|96.552%ID|E:5.04…		KEGG:ath:AT1G30270	GO:0005737|cellular_component|cytoplasm`GO:0005829|cellular_component|cytosol`GO:0005634|cellular_component|nucleus`GO:0005886|cellular_component|plasma membrane`GO:0009536|cellular_component|plastid`GO:0005524|molecular_function|ATP binding`GO:0005267|molecular_function|potassium channel activity`GO:0106310|molecular_function|protein serine kinase activity`GO:0004674|molecular_function|protein s…	.		0.6390614	Nucleus
MSTRG.13419.2	MSTRG.13419	46.8974	-6.1651	0.8611	-7.1596	8.09197e-13	1.39884e-11	57	89	132	0	1	3	CIPKN_ARATH|CIPKN_ARATH|Q:12-221,H:121-190|90%ID|E:5.29e-31|RecName: Full=CBL-interacting serine/threonine-protein kinase 23;		KEGG:ath:AT1G30270	GO:0005737|cellular_component|cytoplasm`GO:0005829|cellular_component|cytosol`GO:0005634|cellular_component|nucleus`GO:0005886|cellular_component|plasma membrane`GO:0009536|cellular_component|plastid`GO:0005524|molecular_function|ATP binding`GO:0005267|molecular_function|potassium channel activity`GO:0106310|molecular_function|protein serine kinase activity`GO:0004674|molecular_function|protein s…	.		2.9123322	Nucleus
MSTRG.35138.1	MSTRG.35138	12.4957	-6.1489	1.3897	-4.4248	9.65384e-06	6.0812e-05	17	18	41	0	0	1							1.3954828	Endoplasmic_Reticulum			lncRNA
MSTRG.24156.1	MSTRG.24156	22.9951	-6.1389	1.227	-5.0032	5.6378e-07	4.43648e-06	20	48	68	0	0	2	LAMT_CATRO|LAMT_CATRO|Q:258-845,H:35-232|53.266%ID|E:1.98e-65|RecName: Full=Loganic acid O-methyltransferase {ECO:0000303|PubMed:24104568, ECO:0000303|PubMed:29399933};		.	GO:0030749|molecular_function|loganate O-methyltransferase activity`GO:0046872|molecular_function|metal ion binding`GO:0035834|biological_process|indole alkaloid metabolic process`GO:0032259|biological_process|methylation	.		0.98405385	Endoplasmic_Reticulum
MSTRG.24156.2	MSTRG.24156	22.9951	-6.1389	1.227	-5.0032	5.6378e-07	4.43648e-06	20	48	68	0	0	2	LAMT_CATRO|LAMT_CATRO|Q:258-1235,H:35-368|45.104%ID|E:2.91e-89|RecName: Full=Loganic acid O-methyltransferase {ECO:0000303|PubMed:24104568, ECO:0000303|PubMed:29399933};	LAMT_CATRO|LAMT_CATRO|Q:3-192,H:173-368|37.879%ID|E:2.99e-35|RecName: Full=Loganic acid O-methyltransferase {ECO:0000303|PubMed:24104568, ECO:0000303|PubMed:29399933};	.	GO:0030749|molecular_function|loganate O-methyltransferase activity`GO:0046872|molecular_function|metal ion binding`GO:0035834|biological_process|indole alkaloid metabolic process`GO:0032259|biological_process|methylation	GO:0030749|molecular_function|loganate O-methyltransferase activity`GO:0046872|molecular_function|metal ion binding`GO:0035834|biological_process|indole alkaloid metabolic process`GO:0032259|biological_process|methylation		1.0848388	Endoplasmic_Reticulum
MSTRG.9500.1	MSTRG.9500	3407.97	-6.1199	0.3817	-16.0338	7.41542e-58	1.86047e-55	5103	5379	9947	128	126	40	PTR14_ARATH|PTR14_ARATH|Q:123-1907,H:1-598|75.585%ID|E:0|RecName: Full=Protein NRT1/ PTR FAMILY 7.3;	PTR14_ARATH|PTR14_ARATH|Q:1-595,H:1-598|75.585%ID|E:0|RecName: Full=Protein NRT1/ PTR FAMILY 7.3;	KEGG:ath:AT1G32450	GO:0016021|cellular_component|integral component of membrane`GO:0005886|cellular_component|plasma membrane`GO:0015112|molecular_function|nitrate transmembrane transporter activity`GO:0015386|molecular_function|potassium:proton antiporter activity`GO:0015293|molecular_function|symporter activity`GO:0010150|biological_process|leaf senescence`GO:0015706|biological_process|nitrate transport`GO:005507…	GO:0016021|cellular_component|integral component of membrane`GO:0005886|cellular_component|plasma membrane`GO:0015112|molecular_function|nitrate transmembrane transporter activity`GO:0015386|molecular_function|potassium:proton antiporter activity`GO:0015293|molecular_function|symporter activity`GO:0010150|biological_process|leaf senescence`GO:0015706|biological_process|nitrate transport`GO:005507…		0.33387444	Extracellular_region
MSTRG.9500.2	MSTRG.9500	3407.97	-6.1199	0.3817	-16.0338	7.41542e-58	1.86047e-55	5103	5379	9947	128	126	40	PTR14_ARATH|PTR14_ARATH|Q:123-1916,H:1-598|75.374%ID|E:0|RecName: Full=Protein NRT1/ PTR FAMILY 7.3;	PTR14_ARATH|PTR14_ARATH|Q:1-598,H:1-598|75.374%ID|E:0|RecName: Full=Protein NRT1/ PTR FAMILY 7.3;	KEGG:ath:AT1G32450	GO:0016021|cellular_component|integral component of membrane`GO:0005886|cellular_component|plasma membrane`GO:0015112|molecular_function|nitrate transmembrane transporter activity`GO:0015386|molecular_function|potassium:proton antiporter activity`GO:0015293|molecular_function|symporter activity`GO:0010150|biological_process|leaf senescence`GO:0015706|biological_process|nitrate transport`GO:005507…	GO:0016021|cellular_component|integral component of membrane`GO:0005886|cellular_component|plasma membrane`GO:0015112|molecular_function|nitrate transmembrane transporter activity`GO:0015386|molecular_function|potassium:proton antiporter activity`GO:0015293|molecular_function|symporter activity`GO:0010150|biological_process|leaf senescence`GO:0015706|biological_process|nitrate transport`GO:005507…		0.35641916	Extracellular_region
MSTRG.31090.1	MSTRG.31090	57.0623	-6.1198	0.8036	-7.6151	2.63498e-14	5.34461e-13	67	88	191	2	0	3	HAK1_ORYSJ|HAK1_ORYSJ|Q:296-790,H:44-206|64.242%ID|E:3.19e-60|RecName: Full=Potassium transporter 1;	HAK1_ORYSJ|HAK1_ORYSJ|Q:43-207,H:44-206|64.242%ID|E:2e-69|RecName: Full=Potassium transporter 1;	KEGG:osa:4335729	GO:0016021|cellular_component|integral component of membrane`GO:0016020|cellular_component|membrane`GO:0005886|cellular_component|plasma membrane`GO:0015079|molecular_function|potassium ion transmembrane transporter activity`GO:0006813|biological_process|potassium ion transport	GO:0016021|cellular_component|integral component of membrane`GO:0016020|cellular_component|membrane`GO:0005886|cellular_component|plasma membrane`GO:0015079|molecular_function|potassium ion transmembrane transporter activity`GO:0006813|biological_process|potassium ion transport		1.9059248	Extracellular_region
MSTRG.18203.1	MSTRG.18203	6.2312	-6.1195	1.5679	-3.9031	9.49823e-05	0.000486243	8	13	16	0	0	0							1.3927435	Cytoplasm			lncRNA
MSTRG.18203.2	MSTRG.18203	6.2312	-6.1195	1.5679	-3.9031	9.49823e-05	0.000486243	8	13	16	0	0	0							1.4282154	Cytoplasm			lncRNA
MSTRG.18203.3	MSTRG.18203	6.2312	-6.1195	1.5679	-3.9031	9.49823e-05	0.000486243	8	13	16	0	0	0							2.3170721	Cytoplasm			lncRNA
MSTRG.18203.4	MSTRG.18203	6.2312	-6.1195	1.5679	-3.9031	9.49823e-05	0.000486243	8	13	16	0	0	0							1.5447672	Cytoplasm			lncRNA
MSTRG.7710.1	MSTRG.7710	6.186	-6.1107	1.5525	-3.9361	8.2806e-05	0.000429035	15	9	13	0	0	0	WAK2_ARATH|WAK2_ARATH|Q:148-2304,H:24-732|46.575%ID|E:0|RecName: Full=Wall-associated receptor kinase 2;	WAK2_ARATH|WAK2_ARATH|Q:10-746,H:4-732|45.95%ID|E:0|RecName: Full=Wall-associated receptor kinase 2;	KEGG:ath:AT1G21270	GO:0016021|cellular_component|integral component of membrane`GO:0005634|cellular_component|nucleus`GO:0005886|cellular_component|plasma membrane`GO:0005524|molecular_function|ATP binding`GO:0005509|molecular_function|calcium ion binding`GO:0030247|molecular_function|polysaccharide binding`GO:0106310|molecular_function|protein serine kinase activity`GO:0004674|molecular_function|protein serine/thr…	GO:0016021|cellular_component|integral component of membrane`GO:0005634|cellular_component|nucleus`GO:0005886|cellular_component|plasma membrane`GO:0005524|molecular_function|ATP binding`GO:0005509|molecular_function|calcium ion binding`GO:0030247|molecular_function|polysaccharide binding`GO:0106310|molecular_function|protein serine kinase activity`GO:0004674|molecular_function|protein serine/thr…		0.55233271	Nucleus
MSTRG.16919.1	MSTRG.16919	1454.29	-6.0834	0.2687	-22.6426	1.65169e-113	2.09082e-110	2161	2584	3863	42	57	31	PCBER_POPTR|PCBER_POPTR|Q:1018-1653,H:101-306|64.623%ID|E:5.41e-87|RecName: Full=Phenylcoumaran benzylic ether reductase POP1 {ECO:0000303|PubMed:10066819};|Eukaryota; Viridiplantae; Streptophyta; Embryophyta; Tracheophyta; Spermatophyta; Magnoliopsida; eudicotyledons; Gunneridae; Pentapetalae; rosids; fabids; Malpighiales; Salicaceae; Saliceae; Populus`PCBER_POPTR|PCBER_POPTR|Q:301-558,H:19-104|…	BETV6_BETPN|BETV6_BETPN|Q:1-106,H:1-106|79.245%ID|E:4.3e-51|RecName: Full=Phenylcoumaran benzylic ether reductase Betv6 {ECO:0000305};	KEGG:pop:7464022	GO:0050664|molecular_function|oxidoreductase activity, acting on NAD(P)H, oxygen as acceptor`GO:0009807|biological_process|lignan biosynthetic process	GO:0016491|molecular_function|oxidoreductase activity		0.9384149	Endoplasmic_Reticulum
MSTRG.16919.2	MSTRG.16919	1454.29	-6.0834	0.2687	-22.6426	1.65169e-113	2.09082e-110	2161	2584	3863	42	57	31	IFRH_TOBAC|IFRH_TOBAC|Q:132-848,H:23-255|68.619%ID|E:2.5e-111|RecName: Full=Isoflavone reductase homolog A622 {ECO:0000305};	IFRH_TOBAC|IFRH_TOBAC|Q:1-259,H:3-255|69.498%ID|E:3.26e-125|RecName: Full=Isoflavone reductase homolog A622 {ECO:0000305};	KEGG:nta:107784748	GO:0005737|cellular_component|cytoplasm`GO:0050661|molecular_function|NADP binding`GO:0016491|molecular_function|oxidoreductase activity`GO:0044550|biological_process|secondary metabolite biosynthetic process	GO:0005737|cellular_component|cytoplasm`GO:0050661|molecular_function|NADP binding`GO:0016491|molecular_function|oxidoreductase activity`GO:0044550|biological_process|secondary metabolite biosynthetic process		0.23889945	Mitochondria
MSTRG.16919.3	MSTRG.16919	1454.29	-6.0834	0.2687	-22.6426	1.65169e-113	2.09082e-110	2161	2584	3863	42	57	31	BETV6_BETPN|BETV6_BETPN|Q:66-1007,H:1-308|69.427%ID|E:1.24e-136|RecName: Full=Phenylcoumaran benzylic ether reductase Betv6 {ECO:0000305};|Eukaryota; Viridiplantae; Streptophyta; Embryophyta; Tracheophyta; Spermatophyta; Magnoliopsida; eudicotyledons; Gunneridae; Pentapetalae; rosids; fabids; Fagales; Betulaceae; Betula`BETV6_BETPN|BETV6_BETPN|Q:1032-1748,H:62-308|61.66%ID|E:5.85e-99|RecName: Ful…	BETV6_BETPN|BETV6_BETPN|Q:1-314,H:1-308|69.427%ID|E:1.35e-155|RecName: Full=Phenylcoumaran benzylic ether reductase Betv6 {ECO:0000305};	.	GO:0016491|molecular_function|oxidoreductase activity	GO:0016491|molecular_function|oxidoreductase activity		0.68485059	Extracellular_region
MSTRG.16919.4	MSTRG.16919	1454.29	-6.0834	0.2687	-22.6426	1.65169e-113	2.09082e-110	2161	2584	3863	42	57	31	BETV6_BETPN|BETV6_BETPN|Q:34-975,H:1-308|68.79%ID|E:3.47e-137|RecName: Full=Phenylcoumaran benzylic ether reductase Betv6 {ECO:0000305};	BETV6_BETPN|BETV6_BETPN|Q:1-314,H:1-308|68.79%ID|E:2.98e-153|RecName: Full=Phenylcoumaran benzylic ether reductase Betv6 {ECO:0000305};	.	GO:0016491|molecular_function|oxidoreductase activity	GO:0016491|molecular_function|oxidoreductase activity		0.63979915	Cytoplasm
MSTRG.16919.5	MSTRG.16919	1454.29	-6.0834	0.2687	-22.6426	1.65169e-113	2.09082e-110	2161	2584	3863	42	57	31	BETV6_BETPN|BETV6_BETPN|Q:126-965,H:21-308|63.265%ID|E:4.16e-125|RecName: Full=Phenylcoumaran benzylic ether reductase Betv6 {ECO:0000305};		.	GO:0016491|molecular_function|oxidoreductase activity	.		0.66172598	Extracellular_region
MSTRG.16919.6	MSTRG.16919	1454.29	-6.0834	0.2687	-22.6426	1.65169e-113	2.09082e-110	2161	2584	3863	42	57	31	BETV6_BETPN|BETV6_BETPN|Q:72-971,H:1-308|64.65%ID|E:1.16e-124|RecName: Full=Phenylcoumaran benzylic ether reductase Betv6 {ECO:0000305};	BETV6_BETPN|BETV6_BETPN|Q:1-300,H:1-308|64.65%ID|E:4.37e-141|RecName: Full=Phenylcoumaran benzylic ether reductase Betv6 {ECO:0000305};	.	GO:0016491|molecular_function|oxidoreductase activity	GO:0016491|molecular_function|oxidoreductase activity		0.83871606	Extracellular_region
MSTRG.11141.1	MSTRG.11141	6.0471	-6.0771	1.5522	-3.9152	9.03273e-05	0.000464119	13	10	13	0	0	0	FRO2_ARATH|FRO2_ARATH|Q:14-1438,H:117-593|65.481%ID|E:0|RecName: Full=Ferric reduction oxidase 2;	FRO2_ARATH|FRO2_ARATH|Q:5-479,H:117-593|65.481%ID|E:0|RecName: Full=Ferric reduction oxidase 2;	KEGG:ath:AT1G01580	GO:0016021|cellular_component|integral component of membrane`GO:0005886|cellular_component|plasma membrane`GO:0000293|molecular_function|ferric-chelate reductase activity`GO:0046872|molecular_function|metal ion binding`GO:0055072|biological_process|iron ion homeostasis`GO:0009617|biological_process|response to bacterium`GO:0033214|biological_process|siderophore-dependent iron import into cell	GO:0016021|cellular_component|integral component of membrane`GO:0005886|cellular_component|plasma membrane`GO:0000293|molecular_function|ferric-chelate reductase activity`GO:0046872|molecular_function|metal ion binding`GO:0055072|biological_process|iron ion homeostasis`GO:0009617|biological_process|response to bacterium`GO:0033214|biological_process|siderophore-dependent iron import into cell		0.6815777	Endoplasmic_Reticulum
MSTRG.15345.1	MSTRG.15345	6.0345	-6.0754	2.1217	-2.8635	0.00418939	0.0138448	0	13	24	0	0	0							1.7719175	Cytoplasm			lncRNA
MSTRG.15345.2	MSTRG.15345	6.0345	-6.0754	2.1217	-2.8635	0.00418939	0.0138448	0	13	24	0	0	0							1.7923127	Cytoplasm			lncRNA
MSTRG.17617.1	MSTRG.17617	11.7428	-6.0604	1.4351	-4.223	2.41103e-05	0.000140177	15	13	45	0	0	1	PCP_MOUSE|PCP_MOUSE|Q:2-1129,H:52-434|39.599%ID|E:5.48e-89|RecName: Full=Lysosomal Pro-X carboxypeptidase;	PCP_MOUSE|PCP_MOUSE|Q:1-376,H:52-434|39.599%ID|E:4.94e-89|RecName: Full=Lysosomal Pro-X carboxypeptidase;	KEGG:mmu:72461	GO:0045178|cellular_component|basal part of cell`GO:0043231|cellular_component|intracellular membrane-bounded organelle`GO:0005764|cellular_component|lysosome`GO:0008239|molecular_function|dipeptidyl-peptidase activity`GO:0004185|molecular_function|serine-type carboxypeptidase activity`GO:0060055|biological_process|angiogenesis involved in wound healing`GO:0097009|biological_process|energy homeos…	GO:0045178|cellular_component|basal part of cell`GO:0043231|cellular_component|intracellular membrane-bounded organelle`GO:0005764|cellular_component|lysosome`GO:0008239|molecular_function|dipeptidyl-peptidase activity`GO:0004185|molecular_function|serine-type carboxypeptidase activity`GO:0060055|biological_process|angiogenesis involved in wound healing`GO:0097009|biological_process|energy homeos…		0.55581941	Nucleus
MSTRG.17617.2	MSTRG.17617	11.7428	-6.0604	1.4351	-4.223	2.41103e-05	0.000140177	15	13	45	0	0	1	PCP_MOUSE|PCP_MOUSE|Q:13-804,H:215-490|35.664%ID|E:2.26e-46|RecName: Full=Lysosomal Pro-X carboxypeptidase;	PCP_MOUSE|PCP_MOUSE|Q:5-268,H:215-490|35.664%ID|E:1.03e-46|RecName: Full=Lysosomal Pro-X carboxypeptidase;	KEGG:mmu:72461	GO:0045178|cellular_component|basal part of cell`GO:0043231|cellular_component|intracellular membrane-bounded organelle`GO:0005764|cellular_component|lysosome`GO:0008239|molecular_function|dipeptidyl-peptidase activity`GO:0004185|molecular_function|serine-type carboxypeptidase activity`GO:0060055|biological_process|angiogenesis involved in wound healing`GO:0097009|biological_process|energy homeos…	GO:0045178|cellular_component|basal part of cell`GO:0043231|cellular_component|intracellular membrane-bounded organelle`GO:0005764|cellular_component|lysosome`GO:0008239|molecular_function|dipeptidyl-peptidase activity`GO:0004185|molecular_function|serine-type carboxypeptidase activity`GO:0060055|biological_process|angiogenesis involved in wound healing`GO:0097009|biological_process|energy homeos…		1.0989673	Nucleus
MSTRG.23937.1	MSTRG.23937	209.227	-6.0584	0.3998	-15.1544	7.08534e-52	1.37028e-49	391	380	450	10	5	4							1.9710718	Extracellular_region			lncRNA
MSTRG.25946.1	MSTRG.25946	5.9186	-6.0446	1.5947	-3.7904	0.000150427	0.000731619	7	13	15	0	0	0	PTR53_ARATH|PTR53_ARATH|Q:12-1541,H:13-521|59.883%ID|E:0|RecName: Full=Protein NRT1/ PTR FAMILY 2.11;	PTR53_ARATH|PTR53_ARATH|Q:1-472,H:50-521|62.791%ID|E:0|RecName: Full=Protein NRT1/ PTR FAMILY 2.11;	KEGG:ath:AT5G62680	GO:0016021|cellular_component|integral component of membrane`GO:0005886|cellular_component|plasma membrane`GO:0009506|cellular_component|plasmodesma`GO:0090448|molecular_function|glucosinolate:proton symporter activity`GO:1901349|biological_process|glucosinolate transport`GO:0090449|biological_process|phloem glucosinolate loading`GO:0080167|biological_process|response to karrikin	GO:0016021|cellular_component|integral component of membrane`GO:0005886|cellular_component|plasma membrane`GO:0009506|cellular_component|plasmodesma`GO:0090448|molecular_function|glucosinolate:proton symporter activity`GO:1901349|biological_process|glucosinolate transport`GO:0090449|biological_process|phloem glucosinolate loading`GO:0080167|biological_process|response to karrikin		0.11585482	Nucleus
MSTRG.8664.1	MSTRG.8664	32.6361	-6.0354	0.9948	-6.0673	1.30108e-09	1.51163e-08	57	38	104	3	0	0	LERK3_ORYSJ|LERK3_ORYSJ|Q:846-2600,H:211-810|37.745%ID|E:5.82e-132|RecName: Full=G-type lectin S-receptor-like serine/threonine-protein kinase LECRK3 {ECO:0000305};|Eukaryota; Viridiplantae; Streptophyta; Embryophyta; Tracheophyta; Spermatophyta; Magnoliopsida; Liliopsida; Poales; Poaceae; BOP clade; Oryzoideae; Oryzeae; Oryzinae; Oryza; Oryza sativa`LERK3_ORYSJ|LERK3_ORYSJ|Q:302-808,H:19-199|38.…	LERK3_ORYSJ|LERK3_ORYSJ|Q:35-619,H:211-810|37.745%ID|E:9.51e-132|RecName: Full=G-type lectin S-receptor-like serine/threonine-protein kinase LECRK3 {ECO:0000305};	.	GO:0016021|cellular_component|integral component of membrane`GO:0005524|molecular_function|ATP binding`GO:0030246|molecular_function|carbohydrate binding`GO:0106310|molecular_function|protein serine kinase activity`GO:0106311|molecular_function|protein threonine kinase activity`GO:0006952|biological_process|defense response	GO:0016021|cellular_component|integral component of membrane`GO:0005524|molecular_function|ATP binding`GO:0030246|molecular_function|carbohydrate binding`GO:0106310|molecular_function|protein serine kinase activity`GO:0106311|molecular_function|protein threonine kinase activity`GO:0006952|biological_process|defense response		0.062284152	Nucleus
MSTRG.19640.1	MSTRG.19640	5.8881	-6.0328	1.7983	-3.3547	0.000794621	0.00322511	2	20	11	0	0	0	CYC2_CAMAC|CYC2_CAMAC|Q:728-3,H:20-261|77.686%ID|E:8.08e-132|RecName: Full=(S)-8-oxocitronellyl enol synthase CYC2 {ECO:0000305};	CYC2_CAMAC|CYC2_CAMAC|Q:1-242,H:20-261|77.686%ID|E:1.21e-141|RecName: Full=(S)-8-oxocitronellyl enol synthase CYC2 {ECO:0000305};	.	GO:0016627|molecular_function|oxidoreductase activity, acting on the CH-CH group of donors`GO:0043693|biological_process|monoterpene biosynthetic process	GO:0016627|molecular_function|oxidoreductase activity, acting on the CH-CH group of donors`GO:0043693|biological_process|monoterpene biosynthetic process		0.19812281	Mitochondria			lncRNA
MSTRG.35190.1	MSTRG.35190	11.428	-6.0141	1.3727	-4.3812	1.18007e-05	7.32746e-05	22	17	29	1	0	0	SOC1_ARATH|SOC1_ARATH|Q:334-951,H:1-209|72.727%ID|E:2.92e-72|RecName: Full=MADS-box protein SOC1;	SOC1_ARATH|SOC1_ARATH|Q:1-206,H:1-209|72.727%ID|E:1.36e-95|RecName: Full=MADS-box protein SOC1;	KEGG:ath:AT2G45660	GO:0005737|cellular_component|cytoplasm`GO:0005634|cellular_component|nucleus`GO:0003700|molecular_function|DNA-binding transcription factor activity`GO:0000981|molecular_function|DNA-binding transcription factor activity, RNA polymerase II-specific`GO:0046983|molecular_function|protein dimerization activity`GO:0000978|molecular_function|RNA polymerase II cis-regulatory region sequence-specific D…	GO:0005737|cellular_component|cytoplasm`GO:0005634|cellular_component|nucleus`GO:0003700|molecular_function|DNA-binding transcription factor activity`GO:0000981|molecular_function|DNA-binding transcription factor activity, RNA polymerase II-specific`GO:0046983|molecular_function|protein dimerization activity`GO:0000978|molecular_function|RNA polymerase II cis-regulatory region sequence-specific D…		0.016554783	Cytoplasm
MSTRG.35190.2	MSTRG.35190	11.428	-6.0141	1.3727	-4.3812	1.18007e-05	7.32746e-05	22	17	29	1	0	0	SOC1_ARATH|SOC1_ARATH|Q:823-1440,H:1-209|72.727%ID|E:8.07e-71|RecName: Full=MADS-box protein SOC1;	SOC1_ARATH|SOC1_ARATH|Q:1-206,H:1-209|72.727%ID|E:1.36e-95|RecName: Full=MADS-box protein SOC1;	KEGG:ath:AT2G45660	GO:0005737|cellular_component|cytoplasm`GO:0005634|cellular_component|nucleus`GO:0003700|molecular_function|DNA-binding transcription factor activity`GO:0000981|molecular_function|DNA-binding transcription factor activity, RNA polymerase II-specific`GO:0046983|molecular_function|protein dimerization activity`GO:0000978|molecular_function|RNA polymerase II cis-regulatory region sequence-specific D…	GO:0005737|cellular_component|cytoplasm`GO:0005634|cellular_component|nucleus`GO:0003700|molecular_function|DNA-binding transcription factor activity`GO:0000981|molecular_function|DNA-binding transcription factor activity, RNA polymerase II-specific`GO:0046983|molecular_function|protein dimerization activity`GO:0000978|molecular_function|RNA polymerase II cis-regulatory region sequence-specific D…		0.59085828	Cytoplasm
MSTRG.575.1	MSTRG.575	5.7453	-6.0066	1.5773	-3.8081	0.000140032	0.00068609	11	8	16	0	0	0	LOX21_SOLTU|LOX21_SOLTU|Q:230-649,H:56-188|50%ID|E:5.17e-29|RecName: Full=Linoleate 13S-lipoxygenase 2-1, chloroplastic;	LOX21_SOLTU|LOX21_SOLTU|Q:60-155,H:49-127|45.833%ID|E:3.95e-15|RecName: Full=Linoleate 13S-lipoxygenase 2-1, chloroplastic;	KEGG:sot:102596122	GO:0009570|cellular_component|chloroplast stroma`GO:0009534|cellular_component|chloroplast thylakoid`GO:0016165|molecular_function|linoleate 13S-lipoxygenase activity`GO:0046872|molecular_function|metal ion binding`GO:0016702|molecular_function|oxidoreductase activity, acting on single donors with incorporation of molecular oxygen, incorporation of two atoms of oxygen`GO:0006633|biological_proces…	GO:0009570|cellular_component|chloroplast stroma`GO:0009534|cellular_component|chloroplast thylakoid`GO:0016165|molecular_function|linoleate 13S-lipoxygenase activity`GO:0046872|molecular_function|metal ion binding`GO:0016702|molecular_function|oxidoreductase activity, acting on single donors with incorporation of molecular oxygen, incorporation of two atoms of oxygen`GO:0006633|biological_proces…		0.9734031	Mitochondria
MSTRG.34796.1	MSTRG.34796	266.338	-6.0026	0.4108	-14.6123	2.346e-48	3.95963e-46	465	414	706	15	8	2	NRT21_ARATH|NRT21_ARATH|Q:127-1677,H:1-516|80.271%ID|E:0|RecName: Full=High-affinity nitrate transporter 2.1;	NRT21_ARATH|NRT21_ARATH|Q:1-528,H:1-527|79.924%ID|E:0|RecName: Full=High-affinity nitrate transporter 2.1;	KEGG:ath:AT1G08090	GO:0016021|cellular_component|integral component of membrane`GO:0016020|cellular_component|membrane`GO:0009705|cellular_component|plant-type vacuole membrane`GO:0005886|cellular_component|plasma membrane`GO:0015112|molecular_function|nitrate transmembrane transporter activity`GO:0071249|biological_process|cellular response to nitrate`GO:0048527|biological_process|lateral root development`GO:00421…	GO:0016021|cellular_component|integral component of membrane`GO:0016020|cellular_component|membrane`GO:0009705|cellular_component|plant-type vacuole membrane`GO:0005886|cellular_component|plasma membrane`GO:0015112|molecular_function|nitrate transmembrane transporter activity`GO:0071249|biological_process|cellular response to nitrate`GO:0048527|biological_process|lateral root development`GO:00421…		1.5491582	Endoplasmic_Reticulum
MSTRG.34796.2	MSTRG.34796	266.338	-6.0026	0.4108	-14.6123	2.346e-48	3.95963e-46	465	414	706	15	8	2	NRT21_ARATH|NRT21_ARATH|Q:215-1066,H:233-516|77.817%ID|E:7e-165|RecName: Full=High-affinity nitrate transporter 2.1;	NRT21_ARATH|NRT21_ARATH|Q:1-236,H:292-527|76.271%ID|E:1.96e-134|RecName: Full=High-affinity nitrate transporter 2.1;	KEGG:ath:AT1G08090	GO:0016021|cellular_component|integral component of membrane`GO:0016020|cellular_component|membrane`GO:0009705|cellular_component|plant-type vacuole membrane`GO:0005886|cellular_component|plasma membrane`GO:0015112|molecular_function|nitrate transmembrane transporter activity`GO:0071249|biological_process|cellular response to nitrate`GO:0048527|biological_process|lateral root development`GO:00421…	GO:0016021|cellular_component|integral component of membrane`GO:0016020|cellular_component|membrane`GO:0009705|cellular_component|plant-type vacuole membrane`GO:0005886|cellular_component|plasma membrane`GO:0015112|molecular_function|nitrate transmembrane transporter activity`GO:0071249|biological_process|cellular response to nitrate`GO:0048527|biological_process|lateral root development`GO:00421…		--	Non-Standard-Nucleotide
MSTRG.34796.3	MSTRG.34796	266.338	-6.0026	0.4108	-14.6123	2.346e-48	3.95963e-46	465	414	706	15	8	2	NRT21_ARATH|NRT21_ARATH|Q:154-1704,H:1-516|80.271%ID|E:0|RecName: Full=High-affinity nitrate transporter 2.1;	NRT21_ARATH|NRT21_ARATH|Q:1-528,H:1-527|79.924%ID|E:0|RecName: Full=High-affinity nitrate transporter 2.1;	KEGG:ath:AT1G08090	GO:0016021|cellular_component|integral component of membrane`GO:0016020|cellular_component|membrane`GO:0009705|cellular_component|plant-type vacuole membrane`GO:0005886|cellular_component|plasma membrane`GO:0015112|molecular_function|nitrate transmembrane transporter activity`GO:0071249|biological_process|cellular response to nitrate`GO:0048527|biological_process|lateral root development`GO:00421…	GO:0016021|cellular_component|integral component of membrane`GO:0016020|cellular_component|membrane`GO:0009705|cellular_component|plant-type vacuole membrane`GO:0005886|cellular_component|plasma membrane`GO:0015112|molecular_function|nitrate transmembrane transporter activity`GO:0071249|biological_process|cellular response to nitrate`GO:0048527|biological_process|lateral root development`GO:00421…		1.5267278	Endoplasmic_Reticulum
MSTRG.7613.1	MSTRG.7613	125.773	-5.9818	0.515	-11.6151	3.4543e-31	2.4478e-29	229	197	320	8	4	0	PGLR4_ARATH|PGLR4_ARATH|Q:635-1822,H:80-475|61.965%ID|E:0|RecName: Full=Polygalacturonase At1g48100;	PGLR4_ARATH|PGLR4_ARATH|Q:67-462,H:80-475|61.965%ID|E:0|RecName: Full=Polygalacturonase At1g48100;	KEGG:ath:AT1G48100	GO:0005618|cellular_component|cell wall`GO:0005576|cellular_component|extracellular region`GO:0004650|molecular_function|polygalacturonase activity`GO:0005975|biological_process|carbohydrate metabolic process`GO:0009831|biological_process|plant-type cell wall modification involved in multidimensional cell growth	GO:0005618|cellular_component|cell wall`GO:0005576|cellular_component|extracellular region`GO:0004650|molecular_function|polygalacturonase activity`GO:0005975|biological_process|carbohydrate metabolic process`GO:0009831|biological_process|plant-type cell wall modification involved in multidimensional cell growth		0.73978921	Endoplasmic_Reticulum
MSTRG.33921.1	MSTRG.33921	11.1333	-5.9774	1.3947	-4.2858	1.82116e-05	0.000108626	29	14	23	0	0	1							0.93490429	Cytoplasm			lncRNA
MSTRG.8945.1	MSTRG.8945	5.6255	-5.9703	1.5885	-3.7585	0.000170954	0.000819628	9	12	12	0	0	0	POLR1_ARATH|POLR1_ARATH|Q:4-612,H:1200-1402|56.158%ID|E:8.26e-69|RecName: Full=Retrovirus-related Pol polyprotein from transposon RE1;	POLR1_ARATH|POLR1_ARATH|Q:2-204,H:1200-1402|56.158%ID|E:2.28e-73|RecName: Full=Retrovirus-related Pol polyprotein from transposon RE1;	.	GO:0004190|molecular_function|aspartic-type endopeptidase activity`GO:0004519|molecular_function|endonuclease activity`GO:0046872|molecular_function|metal ion binding`GO:0003676|molecular_function|nucleic acid binding`GO:0003964|molecular_function|RNA-directed DNA polymerase activity`GO:0015074|biological_process|DNA integration`GO:0006310|biological_process|DNA recombination	GO:0004190|molecular_function|aspartic-type endopeptidase activity`GO:0004519|molecular_function|endonuclease activity`GO:0046872|molecular_function|metal ion binding`GO:0003676|molecular_function|nucleic acid binding`GO:0003964|molecular_function|RNA-directed DNA polymerase activity`GO:0015074|biological_process|DNA integration`GO:0006310|biological_process|DNA recombination		1.6027574	Endoplasmic_Reticulum
MSTRG.631.1	MSTRG.631	20.4854	-5.9552	1.1616	-5.1266	2.95032e-07	2.44098e-06	30	34	58	1	1	0			.	.	.		1.2233505	Extracellular_region
MSTRG.631.2	MSTRG.631	20.4854	-5.9552	1.1616	-5.1266	2.95032e-07	2.44098e-06	30	34	58	1	1	0			.	.	.		1.3675691	Extracellular_region
MSTRG.631.3	MSTRG.631	20.4854	-5.9552	1.1616	-5.1266	2.95032e-07	2.44098e-06	30	34	58	1	1	0			.	.	.		1.5504519	Extracellular_region			lncRNA
MSTRG.13837.1	MSTRG.13837	61.4043	-5.9529	0.6964	-8.5476	1.25697e-17	3.54305e-16	88	110	165	3	2	1	RIN4_ARATH|RIN4_ARATH|Q:317-1033,H:1-206|31.474%ID|E:2.15e-16|RecName: Full=RPM1-interacting protein 4;	NOIL_ELAOL|NOIL_ELAOL|Q:1-210,H:1-221|32.489%ID|E:1.93e-18|RecName: Full=NOI-like protein;	KEGG:ath:AT3G25070	GO:0005829|cellular_component|cytosol`GO:0012505|cellular_component|endomembrane system`GO:0019897|cellular_component|extrinsic component of plasma membrane`GO:0016020|cellular_component|membrane`GO:0005886|cellular_component|plasma membrane`GO:0042742|biological_process|defense response to bacterium`GO:0002758|biological_process|innate immune response-activating signal transduction`GO:0034051|bi…	.		1.0444961	Cytoplasm
MSTRG.8556.1	MSTRG.8556	5.5172	-5.9499	1.6103	-3.695	0.000219908	0.0010282	12	6	16	0	0	0							1.8771692	Cytoplasm			lncRNA
MSTRG.34389.1	MSTRG.34389	5.4629	-5.9368	1.6345	-3.6323	0.000280936	0.00127798	12	5	17	0	0	0							1.9204628	Mitochondria			lncRNA
MSTRG.32207.1	MSTRG.32207	5.3672	-5.9003	1.6237	-3.6339	0.000279134	0.00127061	8	13	10	0	0	0	SAU71_ARATH|SAU71_ARATH|Q:81-299,H:31-101|41.096%ID|E:1.29e-10|RecName: Full=Auxin-responsive protein SAUR71 {ECO:0000305};		KEGG:ath:AT1G56150	GO:0005737|cellular_component|cytoplasm`GO:0009734|biological_process|auxin-activated signaling pathway`GO:0007275|biological_process|multicellular organism development`GO:0040008|biological_process|regulation of growth	.		1.0693204	Nucleus			lncRNA
MSTRG.6657.1	MSTRG.6657	10.2415	-5.8554	1.401	-4.1794	2.92261e-05	0.000166957	24	13	24	0	1	0	GLYT5_ARATH|GLYT5_ARATH|Q:530-1606,H:107-465|63.231%ID|E:7.74e-175|RecName: Full=Probable glycosyltransferase At5g20260;	GLYT5_ARATH|GLYT5_ARATH|Q:56-469,H:48-465|59.145%ID|E:0|RecName: Full=Probable glycosyltransferase At5g20260;	KEGG:ath:AT5G20260	GO:0000139|cellular_component|Golgi membrane`GO:0016021|cellular_component|integral component of membrane`GO:0016757|molecular_function|glycosyltransferase activity`GO:0071555|biological_process|cell wall organization`GO:0006486|biological_process|protein glycosylation	GO:0000139|cellular_component|Golgi membrane`GO:0016021|cellular_component|integral component of membrane`GO:0016757|molecular_function|glycosyltransferase activity`GO:0071555|biological_process|cell wall organization`GO:0006486|biological_process|protein glycosylation		0.52120778	Nucleus
MSTRG.31832.1	MSTRG.31832	75.5664	-5.8425	0.6232	-9.3747	6.9397e-21	2.5396e-19	104	138	204	2	2	4							0.91612016	Extracellular_region			lncRNA
MSTRG.31832.2	MSTRG.31832	75.5664	-5.8425	0.6232	-9.3747	6.9397e-21	2.5396e-19	104	138	204	2	2	4							1.6156553	Nucleus			lncRNA
MSTRG.8703.1	MSTRG.8703	5.1253	-5.8404	1.6318	-3.5791	0.000344795	0.00153537	7	9	15	0	0	0	SEOB_ARATH|SEOB_ARATH|Q:147-2024,H:43-730|30.243%ID|E:5.86e-72|RecName: Full=Protein SIEVE ELEMENT OCCLUSION B {ECO:0000303|PubMed:20932300};	SEOB_ARATH|SEOB_ARATH|Q:28-653,H:43-730|30.199%ID|E:1.6e-81|RecName: Full=Protein SIEVE ELEMENT OCCLUSION B {ECO:0000303|PubMed:20932300};	KEGG:ath:AT3G01680	GO:0042803|molecular_function|protein homodimerization activity`GO:0043621|molecular_function|protein self-association`GO:0010088|biological_process|phloem development	GO:0042803|molecular_function|protein homodimerization activity`GO:0043621|molecular_function|protein self-association`GO:0010088|biological_process|phloem development		0.45952012	Nucleus
MSTRG.11078.1	MSTRG.11078	81.3076	-5.8269	1.6546	-3.5216	0.000428893	0.00186658	94	156	230	0	0	9	UFOG6_MANES|UFOG6_MANES|Q:1-834,H:95-374|59.929%ID|E:5.41e-115|RecName: Full=Anthocyanidin 3-O-glucosyltransferase 6;	U7A15_MALDO|U7A15_MALDO|Q:1-181,H:283-463|66.851%ID|E:1.49e-85|RecName: Full=UDP-glycosyltransferase 71A15 {ECO:0000303|Ref.1};	KEGG:mdm:103441425	GO:0047213|molecular_function|anthocyanidin 3-O-glucosyltransferase activity`GO:0009718|biological_process|anthocyanin-containing compound biosynthetic process	GO:0035251|molecular_function|UDP-glucosyltransferase activity		0.83468366	Mitochondria
MSTRG.34254.1	MSTRG.34254	1697.06	-5.8253	1.0616	-5.4874	4.07798e-08	3.85628e-07	2678	2725	4692	96	77	4	C82A3_SOYBN|C82A3_SOYBN|Q:130-1572,H:39-524|52.567%ID|E:4.73e-176|RecName: Full=Cytochrome P450 82A3;	C82C4_ARATH|C82C4_ARATH|Q:14-524,H:4-523|50.672%ID|E:0|RecName: Full=Xanthotoxin 5-hydroxylase CYP82C4 {ECO:0000305|PubMed:18291319};	KEGG:ath:AT4G31940	GO:0016020|cellular_component|membrane`GO:0020037|molecular_function|heme binding`GO:0005506|molecular_function|iron ion binding`GO:0004497|molecular_function|monooxygenase activity`GO:0016705|molecular_function|oxidoreductase activity, acting on paired donors, with incorporation or reduction of molecular oxygen`GO:0098542|biological_process|defense response to other organism	GO:0016021|cellular_component|integral component of membrane`GO:0106144|molecular_function|fraxetin 5-hydroxylase activity`GO:0020037|molecular_function|heme binding`GO:0005506|molecular_function|iron ion binding`GO:0004497|molecular_function|monooxygenase activity`GO:0071281|biological_process|cellular response to iron ion`GO:0098542|biological_process|defense response to other organism`GO:00100…		0.62026523	Nucleus
MSTRG.34254.2	MSTRG.34254	1697.06	-5.8253	1.0616	-5.4874	4.07798e-08	3.85628e-07	2678	2725	4692	96	77	4	C82A3_SOYBN|C82A3_SOYBN|Q:130-1572,H:39-524|52.977%ID|E:3.22e-174|RecName: Full=Cytochrome P450 82A3;	C82A3_SOYBN|C82A3_SOYBN|Q:9-524,H:12-524|51.341%ID|E:0|RecName: Full=Cytochrome P450 82A3;	KEGG:gmx:100789386	GO:0016020|cellular_component|membrane`GO:0020037|molecular_function|heme binding`GO:0005506|molecular_function|iron ion binding`GO:0004497|molecular_function|monooxygenase activity`GO:0016705|molecular_function|oxidoreductase activity, acting on paired donors, with incorporation or reduction of molecular oxygen`GO:0098542|biological_process|defense response to other organism	GO:0016020|cellular_component|membrane`GO:0020037|molecular_function|heme binding`GO:0005506|molecular_function|iron ion binding`GO:0004497|molecular_function|monooxygenase activity`GO:0016705|molecular_function|oxidoreductase activity, acting on paired donors, with incorporation or reduction of molecular oxygen`GO:0098542|biological_process|defense response to other organism		0.76253811	Nucleus
MSTRG.34254.3	MSTRG.34254	1697.06	-5.8253	1.0616	-5.4874	4.07798e-08	3.85628e-07	2678	2725	4692	96	77	4	C82A3_SOYBN|C82A3_SOYBN|Q:130-1572,H:39-524|52.977%ID|E:0|RecName: Full=Cytochrome P450 82A3;	C82A3_SOYBN|C82A3_SOYBN|Q:9-524,H:12-524|51.341%ID|E:0|RecName: Full=Cytochrome P450 82A3;	KEGG:gmx:100789386	GO:0016020|cellular_component|membrane`GO:0020037|molecular_function|heme binding`GO:0005506|molecular_function|iron ion binding`GO:0004497|molecular_function|monooxygenase activity`GO:0016705|molecular_function|oxidoreductase activity, acting on paired donors, with incorporation or reduction of molecular oxygen`GO:0098542|biological_process|defense response to other organism	GO:0016020|cellular_component|membrane`GO:0020037|molecular_function|heme binding`GO:0005506|molecular_function|iron ion binding`GO:0004497|molecular_function|monooxygenase activity`GO:0016705|molecular_function|oxidoreductase activity, acting on paired donors, with incorporation or reduction of molecular oxygen`GO:0098542|biological_process|defense response to other organism		0.62462681	Mitochondria
MSTRG.34254.4	MSTRG.34254	1697.06	-5.8253	1.0616	-5.4874	4.07798e-08	3.85628e-07	2678	2725	4692	96	77	4	C82A3_SOYBN|C82A3_SOYBN|Q:130-1572,H:39-524|52.977%ID|E:5.49e-175|RecName: Full=Cytochrome P450 82A3;	C82C4_ARATH|C82C4_ARATH|Q:14-524,H:4-523|50.288%ID|E:0|RecName: Full=Xanthotoxin 5-hydroxylase CYP82C4 {ECO:0000305|PubMed:18291319};	KEGG:ath:AT4G31940	GO:0016020|cellular_component|membrane`GO:0020037|molecular_function|heme binding`GO:0005506|molecular_function|iron ion binding`GO:0004497|molecular_function|monooxygenase activity`GO:0016705|molecular_function|oxidoreductase activity, acting on paired donors, with incorporation or reduction of molecular oxygen`GO:0098542|biological_process|defense response to other organism	GO:0016021|cellular_component|integral component of membrane`GO:0106144|molecular_function|fraxetin 5-hydroxylase activity`GO:0020037|molecular_function|heme binding`GO:0005506|molecular_function|iron ion binding`GO:0004497|molecular_function|monooxygenase activity`GO:0071281|biological_process|cellular response to iron ion`GO:0098542|biological_process|defense response to other organism`GO:00100…		0.70153699	Nucleus
MSTRG.34254.5	MSTRG.34254	1697.06	-5.8253	1.0616	-5.4874	4.07798e-08	3.85628e-07	2678	2725	4692	96	77	4	C82A3_SOYBN|C82A3_SOYBN|Q:130-1572,H:39-524|52.567%ID|E:1.79e-174|RecName: Full=Cytochrome P450 82A3;	C82C4_ARATH|C82C4_ARATH|Q:14-524,H:4-523|50.672%ID|E:0|RecName: Full=Xanthotoxin 5-hydroxylase CYP82C4 {ECO:0000305|PubMed:18291319};	KEGG:ath:AT4G31940	GO:0016020|cellular_component|membrane`GO:0020037|molecular_function|heme binding`GO:0005506|molecular_function|iron ion binding`GO:0004497|molecular_function|monooxygenase activity`GO:0016705|molecular_function|oxidoreductase activity, acting on paired donors, with incorporation or reduction of molecular oxygen`GO:0098542|biological_process|defense response to other organism	GO:0016021|cellular_component|integral component of membrane`GO:0106144|molecular_function|fraxetin 5-hydroxylase activity`GO:0020037|molecular_function|heme binding`GO:0005506|molecular_function|iron ion binding`GO:0004497|molecular_function|monooxygenase activity`GO:0071281|biological_process|cellular response to iron ion`GO:0098542|biological_process|defense response to other organism`GO:00100…		0.76924425	Nucleus
MSTRG.34254.6	MSTRG.34254	1697.06	-5.8253	1.0616	-5.4874	4.07798e-08	3.85628e-07	2678	2725	4692	96	77	4	C82A3_SOYBN|C82A3_SOYBN|Q:130-1572,H:39-524|52.567%ID|E:8.24e-177|RecName: Full=Cytochrome P450 82A3;	C82C4_ARATH|C82C4_ARATH|Q:14-524,H:4-523|50.672%ID|E:0|RecName: Full=Xanthotoxin 5-hydroxylase CYP82C4 {ECO:0000305|PubMed:18291319};	KEGG:ath:AT4G31940	GO:0016020|cellular_component|membrane`GO:0020037|molecular_function|heme binding`GO:0005506|molecular_function|iron ion binding`GO:0004497|molecular_function|monooxygenase activity`GO:0016705|molecular_function|oxidoreductase activity, acting on paired donors, with incorporation or reduction of molecular oxygen`GO:0098542|biological_process|defense response to other organism	GO:0016021|cellular_component|integral component of membrane`GO:0106144|molecular_function|fraxetin 5-hydroxylase activity`GO:0020037|molecular_function|heme binding`GO:0005506|molecular_function|iron ion binding`GO:0004497|molecular_function|monooxygenase activity`GO:0071281|biological_process|cellular response to iron ion`GO:0098542|biological_process|defense response to other organism`GO:00100…		0.82538889	Mitochondria
MSTRG.34254.7	MSTRG.34254	1697.06	-5.8253	1.0616	-5.4874	4.07798e-08	3.85628e-07	2678	2725	4692	96	77	4	C82A3_SOYBN|C82A3_SOYBN|Q:130-1572,H:39-524|52.977%ID|E:2.92e-176|RecName: Full=Cytochrome P450 82A3;	C82A3_SOYBN|C82A3_SOYBN|Q:9-524,H:12-524|51.341%ID|E:0|RecName: Full=Cytochrome P450 82A3;	KEGG:gmx:100789386	GO:0016020|cellular_component|membrane`GO:0020037|molecular_function|heme binding`GO:0005506|molecular_function|iron ion binding`GO:0004497|molecular_function|monooxygenase activity`GO:0016705|molecular_function|oxidoreductase activity, acting on paired donors, with incorporation or reduction of molecular oxygen`GO:0098542|biological_process|defense response to other organism	GO:0016020|cellular_component|membrane`GO:0020037|molecular_function|heme binding`GO:0005506|molecular_function|iron ion binding`GO:0004497|molecular_function|monooxygenase activity`GO:0016705|molecular_function|oxidoreductase activity, acting on paired donors, with incorporation or reduction of molecular oxygen`GO:0098542|biological_process|defense response to other organism		0.67431076	Nucleus
MSTRG.34254.8	MSTRG.34254	1697.06	-5.8253	1.0616	-5.4874	4.07798e-08	3.85628e-07	2678	2725	4692	96	77	4	C82A3_SOYBN|C82A3_SOYBN|Q:130-1572,H:39-524|52.977%ID|E:1.34e-175|RecName: Full=Cytochrome P450 82A3;	C82C4_ARATH|C82C4_ARATH|Q:14-524,H:4-523|50.288%ID|E:0|RecName: Full=Xanthotoxin 5-hydroxylase CYP82C4 {ECO:0000305|PubMed:18291319};	KEGG:ath:AT4G31940	GO:0016020|cellular_component|membrane`GO:0020037|molecular_function|heme binding`GO:0005506|molecular_function|iron ion binding`GO:0004497|molecular_function|monooxygenase activity`GO:0016705|molecular_function|oxidoreductase activity, acting on paired donors, with incorporation or reduction of molecular oxygen`GO:0098542|biological_process|defense response to other organism	GO:0016021|cellular_component|integral component of membrane`GO:0106144|molecular_function|fraxetin 5-hydroxylase activity`GO:0020037|molecular_function|heme binding`GO:0005506|molecular_function|iron ion binding`GO:0004497|molecular_function|monooxygenase activity`GO:0071281|biological_process|cellular response to iron ion`GO:0098542|biological_process|defense response to other organism`GO:00100…		0.60503866	Nucleus
MSTRG.4603.1	MSTRG.4603	46.7604	-5.8195	0.7926	-7.3419	2.10511e-13	3.90055e-12	58	77	145	3	1	1	PVADH_SPHS1|PVADH_SPHS1|Q:294-1772,H:150-634|26.355%ID|E:2.13e-29|RecName: Full=Polyvinylalcohol dehydrogenase;	PVADH_PSESP|PVADH_PSESP|Q:68-560,H:146-623|26.616%ID|E:1.08e-40|RecName: Full=Polyvinylalcohol dehydrogenase;	KEGG:ag:BAD95543	GO:0042597|cellular_component|periplasmic space`GO:0009055|molecular_function|electron transfer activity`GO:0020037|molecular_function|heme binding`GO:0046872|molecular_function|metal ion binding`GO:0047059|molecular_function|polyvinyl alcohol dehydrogenase (cytochrome) activity	GO:0005737|cellular_component|cytoplasm`GO:0009055|molecular_function|electron transfer activity`GO:0020037|molecular_function|heme binding`GO:0046872|molecular_function|metal ion binding`GO:0047059|molecular_function|polyvinyl alcohol dehydrogenase (cytochrome) activity		1.2510017	Endoplasmic_Reticulum
MSTRG.19179.1	MSTRG.19179	266.96	-5.816	0.4408	-13.1931	9.60972e-40	1.07048e-37	409	440	737	5	4	20	ATCA1_ARATH|ATCA1_ARATH|Q:325-1119,H:5-265|49.811%ID|E:6.61e-89|RecName: Full=Alpha carbonic anhydrase 1, chloroplastic;	ATCA1_ARATH|ATCA1_ARATH|Q:3-269,H:5-267|49.438%ID|E:1.07e-97|RecName: Full=Alpha carbonic anhydrase 1, chloroplastic;	KEGG:ath:AT3G52720	GO:0009570|cellular_component|chloroplast stroma`GO:0005783|cellular_component|endoplasmic reticulum`GO:0004089|molecular_function|carbonate dehydratase activity`GO:0016836|molecular_function|hydro-lyase activity`GO:0008270|molecular_function|zinc ion binding`GO:0006730|biological_process|one-carbon metabolic process	GO:0009570|cellular_component|chloroplast stroma`GO:0005783|cellular_component|endoplasmic reticulum`GO:0004089|molecular_function|carbonate dehydratase activity`GO:0016836|molecular_function|hydro-lyase activity`GO:0008270|molecular_function|zinc ion binding`GO:0006730|biological_process|one-carbon metabolic process		0.31635405	Endoplasmic_Reticulum
MSTRG.19179.2	MSTRG.19179	266.96	-5.816	0.4408	-13.1931	9.60972e-40	1.07048e-37	409	440	737	5	4	20	ATCA1_ARATH|ATCA1_ARATH|Q:219-1019,H:5-267|49.438%ID|E:1.56e-89|RecName: Full=Alpha carbonic anhydrase 1, chloroplastic;	ATCA1_ARATH|ATCA1_ARATH|Q:3-269,H:5-267|49.438%ID|E:1.07e-97|RecName: Full=Alpha carbonic anhydrase 1, chloroplastic;	KEGG:ath:AT3G52720	GO:0009570|cellular_component|chloroplast stroma`GO:0005783|cellular_component|endoplasmic reticulum`GO:0004089|molecular_function|carbonate dehydratase activity`GO:0016836|molecular_function|hydro-lyase activity`GO:0008270|molecular_function|zinc ion binding`GO:0006730|biological_process|one-carbon metabolic process	GO:0009570|cellular_component|chloroplast stroma`GO:0005783|cellular_component|endoplasmic reticulum`GO:0004089|molecular_function|carbonate dehydratase activity`GO:0016836|molecular_function|hydro-lyase activity`GO:0008270|molecular_function|zinc ion binding`GO:0006730|biological_process|one-carbon metabolic process		0.73277102	Endoplasmic_Reticulum
MSTRG.17616.1	MSTRG.17616	9.9741	-5.8141	1.3954	-4.1666	3.0911e-05	0.00017579	20	15	24	1	0	0	PCP_MOUSE|PCP_MOUSE|Q:235-1542,H:50-490|36.947%ID|E:9.69e-99|RecName: Full=Lysosomal Pro-X carboxypeptidase;	PCP_MOUSE|PCP_MOUSE|Q:58-493,H:50-490|36.947%ID|E:1.03e-99|RecName: Full=Lysosomal Pro-X carboxypeptidase;	KEGG:mmu:72461	GO:0045178|cellular_component|basal part of cell`GO:0043231|cellular_component|intracellular membrane-bounded organelle`GO:0005764|cellular_component|lysosome`GO:0008239|molecular_function|dipeptidyl-peptidase activity`GO:0004185|molecular_function|serine-type carboxypeptidase activity`GO:0060055|biological_process|angiogenesis involved in wound healing`GO:0097009|biological_process|energy homeos…	GO:0045178|cellular_component|basal part of cell`GO:0043231|cellular_component|intracellular membrane-bounded organelle`GO:0005764|cellular_component|lysosome`GO:0008239|molecular_function|dipeptidyl-peptidase activity`GO:0004185|molecular_function|serine-type carboxypeptidase activity`GO:0060055|biological_process|angiogenesis involved in wound healing`GO:0097009|biological_process|energy homeos…		0.91879106	Mitochondria
MSTRG.9942.1	MSTRG.9942	9.8596	-5.7978	1.4169	-4.0918	4.28066e-05	0.000235225	13	19	26	0	0	1							1.6958508	Extracellular_region			lncRNA
MSTRG.13022.1	MSTRG.13022	17.9718	-5.7777	1.2167	-4.7486	2.04804e-06	1.46246e-05	23	23	64	0	1	1							0.63624991	Mitochondria
MSTRG.13022.2	MSTRG.13022	17.9718	-5.7777	1.2167	-4.7486	2.04804e-06	1.46246e-05	23	23	64	0	1	1							0.8227061	Nucleus
MSTRG.16960.1	MSTRG.16960	26.9827	-5.7689	0.9874	-5.8425	5.14122e-09	5.48574e-08	33	46	82	1	1	1	CYP2_CROXC|CYP2_CROXC|Q:268-1680,H:40-522|39.796%ID|E:7.41e-113|RecName: Full=Flavonoid 3',5'-hydroxylase CYP75B138 {ECO:0000305};	CYP2_CROXC|CYP2_CROXC|Q:19-530,H:5-522|38.722%ID|E:2.69e-119|RecName: Full=Flavonoid 3',5'-hydroxylase CYP75B138 {ECO:0000305};	.	GO:0016021|cellular_component|integral component of membrane`GO:0033772|molecular_function|flavonoid 3',5'-hydroxylase activity`GO:0020037|molecular_function|heme binding`GO:0005506|molecular_function|iron ion binding`GO:0009813|biological_process|flavonoid biosynthetic process	GO:0016021|cellular_component|integral component of membrane`GO:0033772|molecular_function|flavonoid 3',5'-hydroxylase activity`GO:0020037|molecular_function|heme binding`GO:0005506|molecular_function|iron ion binding`GO:0009813|biological_process|flavonoid biosynthetic process		0.8656497	Mitochondria
MSTRG.4893.1	MSTRG.4893	35.3983	-5.7487	0.8462	-6.7932	1.09644e-11	1.66948e-10	57	52	103	1	1	2							1.0027715	Mitochondria			lncRNA
MSTRG.113.1	MSTRG.113	4.7092	-5.7201	1.7288	-3.3087	0.000937293	0.00373696	4	8	17	0	0	0	Y3136_ARATH|Y3136_ARATH|Q:106-1026,H:14-330|41.25%ID|E:7.41e-74|RecName: Full=Clavaminate synthase-like protein At3g21360;	Y3136_ARATH|Y3136_ARATH|Q:16-322,H:14-330|41.25%ID|E:1.02e-75|RecName: Full=Clavaminate synthase-like protein At3g21360;	KEGG:ath:AT3G21360	GO:0005829|cellular_component|cytosol`GO:0005634|cellular_component|nucleus`GO:0046872|molecular_function|metal ion binding`GO:0016491|molecular_function|oxidoreductase activity	GO:0005829|cellular_component|cytosol`GO:0005634|cellular_component|nucleus`GO:0046872|molecular_function|metal ion binding`GO:0016491|molecular_function|oxidoreductase activity		0.30816368	Cytoplasm
MSTRG.7655.1	MSTRG.7655	17.5104	-5.7047	1.2767	-4.4682	7.88785e-06	5.06266e-05	16	49	33	2	0	0	NAS_SOLLC|NAS_SOLLC|Q:421-20,H:8-141|73.881%ID|E:1.7e-68|RecName: Full=Nicotianamine synthase;	NAS_SOLLC|NAS_SOLLC|Q:7-140,H:8-141|73.881%ID|E:8.39e-69|RecName: Full=Nicotianamine synthase;	KEGG:sly:101248619	GO:0030410|molecular_function|nicotianamine synthase activity`GO:0030418|biological_process|nicotianamine biosynthetic process	GO:0030410|molecular_function|nicotianamine synthase activity`GO:0030418|biological_process|nicotianamine biosynthetic process		1.1444619	Mitochondria			lncRNA
MSTRG.7655.2	MSTRG.7655	17.5104	-5.7047	1.2767	-4.4682	7.88785e-06	5.06266e-05	16	49	33	2	0	0	NAS_SOLLC|NAS_SOLLC|Q:401-12,H:8-137|73.846%ID|E:1.23e-66|RecName: Full=Nicotianamine synthase;	NAS_SOLLC|NAS_SOLLC|Q:7-136,H:8-137|73.846%ID|E:7.19e-67|RecName: Full=Nicotianamine synthase;	KEGG:sly:101248619	GO:0030410|molecular_function|nicotianamine synthase activity`GO:0030418|biological_process|nicotianamine biosynthetic process	GO:0030410|molecular_function|nicotianamine synthase activity`GO:0030418|biological_process|nicotianamine biosynthetic process		1.144513	Extracellular_region			lncRNA
MSTRG.7655.3	MSTRG.7655	17.5104	-5.7047	1.2767	-4.4682	7.88785e-06	5.06266e-05	16	49	33	2	0	0	NAS_SOLLC|NAS_SOLLC|Q:1055-309,H:57-317|67.433%ID|E:7.68e-124|RecName: Full=Nicotianamine synthase;	NAS_SOLLC|NAS_SOLLC|Q:1-249,H:57-317|67.433%ID|E:1.38e-125|RecName: Full=Nicotianamine synthase;	KEGG:sly:101248619	GO:0030410|molecular_function|nicotianamine synthase activity`GO:0030418|biological_process|nicotianamine biosynthetic process	GO:0030410|molecular_function|nicotianamine synthase activity`GO:0030418|biological_process|nicotianamine biosynthetic process		0.34426912	Cytoplasm			lncRNA
MSTRG.12294.1	MSTRG.12294	4.6333	-5.6894	1.6827	-3.3812	0.000721777	0.0029621	6	11	10	0	0	0	IOS1_ARATH|IOS1_ARATH|Q:3-449,H:731-879|60.403%ID|E:1.17e-52|RecName: Full=LRR receptor-like serine/threonine-protein kinase IOS1 {ECO:0000303|PubMed:21711359};	IOS1_ARATH|IOS1_ARATH|Q:1-149,H:731-879|60.403%ID|E:1.02e-55|RecName: Full=LRR receptor-like serine/threonine-protein kinase IOS1 {ECO:0000303|PubMed:21711359};	KEGG:ath:AT1G51800	GO:0016021|cellular_component|integral component of membrane`GO:0005886|cellular_component|plasma membrane`GO:0090406|cellular_component|pollen tube`GO:0005524|molecular_function|ATP binding`GO:0042802|molecular_function|identical protein binding`GO:0042803|molecular_function|protein homodimerization activity`GO:0004674|molecular_function|protein serine/threonine kinase activity`GO:0009738|biolog…	GO:0016021|cellular_component|integral component of membrane`GO:0005886|cellular_component|plasma membrane`GO:0090406|cellular_component|pollen tube`GO:0005524|molecular_function|ATP binding`GO:0042802|molecular_function|identical protein binding`GO:0042803|molecular_function|protein homodimerization activity`GO:0004674|molecular_function|protein serine/threonine kinase activity`GO:0009738|biolog…		0.64515125	Nucleus
MSTRG.29067.1	MSTRG.29067	17142.7	-5.668	0.3197	-17.7268	2.60286e-70	1.11519e-67	26582	24440	51965	501	472	1088	OSS2_PEA|OSS2_PEA|Q:212-724,H:21-179|42.135%ID|E:6.71e-30|RecName: Full=Organ-specific protein S2;|Eukaryota; Viridiplantae; Streptophyta; Embryophyta; Tracheophyta; Spermatophyta; Magnoliopsida; eudicotyledons; Gunneridae; Pentapetalae; rosids; fabids; Fabales; Fabaceae; Papilionoideae; 50 kb inversion clade; NPAAA clade; Hologalegina; IRL clade; Fabeae; Pisum`OSS2_PEA|OSS2_PEA|Q:500-874,H:55-17…	OSS2_PEA|OSS2_PEA|Q:39-209,H:21-179|42.135%ID|E:7.03e-31|RecName: Full=Organ-specific protein S2;|Eukaryota; Viridiplantae; Streptophyta; Embryophyta; Tracheophyta; Spermatophyta; Magnoliopsida; eudicotyledons; Gunneridae; Pentapetalae; rosids; fabids; Fabales; Fabaceae; Papilionoideae; 50 kb inversion clade; NPAAA clade; Hologalegina; IRL clade; Fabeae; Pisum`OSS2_PEA|OSS2_PEA|Q:135-259,H:55-179…	.	.	.		1.3793999	Nucleus
MSTRG.3994.1	MSTRG.3994	83.6541	-5.6659	0.5558	-10.1947	2.09353e-24	9.78233e-23	150	117	233	2	4	4						tcc-MIR156g	0.63410879	Extracellular_region			lncRNA
MSTRG.3994.2	MSTRG.3994	83.6541	-5.6659	0.5558	-10.1947	2.09353e-24	9.78233e-23	150	117	233	2	4	4						tcc-MIR156g	0.75420093	Extracellular_region			lncRNA
MSTRG.3994.3	MSTRG.3994	83.6541	-5.6659	0.5558	-10.1947	2.09353e-24	9.78233e-23	150	117	233	2	4	4						tcc-MIR156g	0.80562161	Extracellular_region			lncRNA
MSTRG.3994.4	MSTRG.3994	83.6541	-5.6659	0.5558	-10.1947	2.09353e-24	9.78233e-23	150	117	233	2	4	4						tcc-MIR156g	1.082943	Extracellular_region			lncRNA
MSTRG.3994.5	MSTRG.3994	83.6541	-5.6659	0.5558	-10.1947	2.09353e-24	9.78233e-23	150	117	233	2	4	4						tcc-MIR156g	0.49916934	Nucleus			lncRNA
MSTRG.26111.1	MSTRG.26111	8.9705	-5.6602	1.4726	-3.8436	0.000121237	0.000602914	28	9	16	0	1	0	UNE10_ARATH|UNE10_ARATH|Q:228-989,H:23-266|42.045%ID|E:1.25e-35|RecName: Full=Transcription factor UNE10;	PIF7_ARATH|PIF7_ARATH|Q:48-306,H:1-233|41.288%ID|E:5.89e-37|RecName: Full=Transcription factor PIF7;	KEGG:ath:AT5G61270	GO:0005634|cellular_component|nucleus`GO:0009506|cellular_component|plasmodesma`GO:0003677|molecular_function|DNA binding`GO:0003700|molecular_function|DNA-binding transcription factor activity`GO:0046983|molecular_function|protein dimerization activity`GO:0009704|biological_process|de-etiolation`GO:0009567|biological_process|double fertilization forming a zygote and endosperm`GO:0009959|biologic…	GO:0016607|cellular_component|nuclear speck`GO:0005634|cellular_component|nucleus`GO:0003700|molecular_function|DNA-binding transcription factor activity`GO:0003690|molecular_function|double-stranded DNA binding`GO:0046983|molecular_function|protein dimerization activity`GO:0009704|biological_process|de-etiolation`GO:0009585|biological_process|red, far-red light phototransduction`GO:0006355|biolo…		1.4179941	Nucleus
MSTRG.29960.1	MSTRG.29960	33.4194	-5.6543	0.9144	-6.1836	6.26382e-10	7.53851e-09	35	81	75	2	0	2	BEBT_TOBAC|BEBT_TOBAC|Q:89-1399,H:13-447|71.233%ID|E:0|RecName: Full=Benzyl alcohol O-benzoyltransferase;	BEBT_TOBAC|BEBT_TOBAC|Q:30-466,H:13-447|71.233%ID|E:0|RecName: Full=Benzyl alcohol O-benzoyltransferase;	KEGG:nta:107814928	GO:0016747|molecular_function|acyltransferase activity, transferring groups other than amino-acyl groups	GO:0016747|molecular_function|acyltransferase activity, transferring groups other than amino-acyl groups		0.23063868	Extracellular_region
MSTRG.31548.1	MSTRG.31548	16.3862	-5.6393	1.1827	-4.7681	1.85968e-06	1.33825e-05	31	22	45	0	1	1	BH120_ARATH|BH120_ARATH|Q:166-657,H:16-201|41.398%ID|E:4.92e-30|RecName: Full=Transcription factor bHLH120;	BH120_ARATH|BH120_ARATH|Q:39-202,H:16-201|41.398%ID|E:4.69e-39|RecName: Full=Transcription factor bHLH120;	KEGG:ath:AT5G51790	GO:0090575|cellular_component|RNA polymerase II transcription regulator complex`GO:0003700|molecular_function|DNA-binding transcription factor activity`GO:0000981|molecular_function|DNA-binding transcription factor activity, RNA polymerase II-specific`GO:0046983|molecular_function|protein dimerization activity`GO:0000977|molecular_function|RNA polymerase II transcription regulatory region sequenc…	GO:0090575|cellular_component|RNA polymerase II transcription regulator complex`GO:0003700|molecular_function|DNA-binding transcription factor activity`GO:0000981|molecular_function|DNA-binding transcription factor activity, RNA polymerase II-specific`GO:0046983|molecular_function|protein dimerization activity`GO:0000977|molecular_function|RNA polymerase II transcription regulatory region sequenc…		0.020023794	Cytoplasm
MSTRG.20245.1	MSTRG.20245	4.4544	-5.633	1.6762	-3.3606	0.000777689	0.00316219	9	9	8	0	0	0							0.34903141	Extracellular_region			lncRNA
MSTRG.31335.1	MSTRG.31335	24.0339	-5.6135	1.0739	-5.2274	1.71933e-07	1.48475e-06	23	47	72	0	0	3							0.94016861	Endoplasmic_Reticulum			lncRNA
MSTRG.31335.2	MSTRG.31335	24.0339	-5.6135	1.0739	-5.2274	1.71933e-07	1.48475e-06	23	47	72	0	0	3							2.3452308	Endoplasmic_Reticulum			lncRNA
MSTRG.31169.1	MSTRG.31169	72.507	-5.6048	0.5945	-9.4271	4.21639e-21	1.56772e-19	105	147	168	3	2	4	BCH_GENLU|BCH_GENLU|Q:108-560,H:32-190|56.25%ID|E:1.01e-37|RecName: Full=Beta-carotene 3-hydroxylase, chloroplastic;	BCH_GENLU|BCH_GENLU|Q:28-178,H:32-190|56.25%ID|E:7.23e-51|RecName: Full=Beta-carotene 3-hydroxylase, chloroplastic;	KEGG:ag:ACF21782	GO:0031969|cellular_component|chloroplast membrane`GO:0016021|cellular_component|integral component of membrane`GO:0016787|molecular_function|hydrolase activity`GO:0005506|molecular_function|iron ion binding`GO:0016491|molecular_function|oxidoreductase activity`GO:0016117|biological_process|carotenoid biosynthetic process	GO:0031969|cellular_component|chloroplast membrane`GO:0016021|cellular_component|integral component of membrane`GO:0016787|molecular_function|hydrolase activity`GO:0005506|molecular_function|iron ion binding`GO:0016491|molecular_function|oxidoreductase activity`GO:0016117|biological_process|carotenoid biosynthetic process		0.39900564	Mitochondria
MSTRG.31169.2	MSTRG.31169	72.507	-5.6048	0.5945	-9.4271	4.21639e-21	1.56772e-19	105	147	168	3	2	4	BCH1_ARATH|BCH1_ARATH|Q:386-955,H:110-299|77.368%ID|E:1.43e-106|RecName: Full=Beta-carotene 3-hydroxylase 1, chloroplastic;|Eukaryota; Viridiplantae; Streptophyta; Embryophyta; Tracheophyta; Spermatophyta; Magnoliopsida; eudicotyledons; Gunneridae; Pentapetalae; rosids; malvids; Brassicales; Brassicaceae; Camelineae; Arabidopsis`BCH1_ARATH|BCH1_ARATH|Q:27-443,H:1-126|31.333%ID|E:1.49e-07|RecName:…	BCH1_ARATH|BCH1_ARATH|Q:1-188,H:112-299|77.66%ID|E:2.92e-110|RecName: Full=Beta-carotene 3-hydroxylase 1, chloroplastic;	KEGG:ath:AT4G25700	GO:0031969|cellular_component|chloroplast membrane`GO:0016021|cellular_component|integral component of membrane`GO:0016787|molecular_function|hydrolase activity`GO:0005506|molecular_function|iron ion binding`GO:0016491|molecular_function|oxidoreductase activity`GO:0016123|biological_process|xanthophyll biosynthetic process	GO:0031969|cellular_component|chloroplast membrane`GO:0016021|cellular_component|integral component of membrane`GO:0016787|molecular_function|hydrolase activity`GO:0005506|molecular_function|iron ion binding`GO:0016491|molecular_function|oxidoreductase activity`GO:0016123|biological_process|xanthophyll biosynthetic process		0.42556441	Mitochondria
MSTRG.31169.3	MSTRG.31169	72.507	-5.6048	0.5945	-9.4271	4.21639e-21	1.56772e-19	105	147	168	3	2	4	BCH1_ARATH|BCH1_ARATH|Q:386-955,H:110-299|77.895%ID|E:1.54e-108|RecName: Full=Beta-carotene 3-hydroxylase 1, chloroplastic;|Eukaryota; Viridiplantae; Streptophyta; Embryophyta; Tracheophyta; Spermatophyta; Magnoliopsida; eudicotyledons; Gunneridae; Pentapetalae; rosids; malvids; Brassicales; Brassicaceae; Camelineae; Arabidopsis`BCH1_ARATH|BCH1_ARATH|Q:27-443,H:1-126|31.333%ID|E:1.24e-07|RecName:…	BCH1_ARATH|BCH1_ARATH|Q:1-188,H:112-299|78.191%ID|E:1.52e-111|RecName: Full=Beta-carotene 3-hydroxylase 1, chloroplastic;	KEGG:ath:AT4G25700	GO:0031969|cellular_component|chloroplast membrane`GO:0016021|cellular_component|integral component of membrane`GO:0016787|molecular_function|hydrolase activity`GO:0005506|molecular_function|iron ion binding`GO:0016491|molecular_function|oxidoreductase activity`GO:0016123|biological_process|xanthophyll biosynthetic process	GO:0031969|cellular_component|chloroplast membrane`GO:0016021|cellular_component|integral component of membrane`GO:0016787|molecular_function|hydrolase activity`GO:0005506|molecular_function|iron ion binding`GO:0016491|molecular_function|oxidoreductase activity`GO:0016123|biological_process|xanthophyll biosynthetic process		0.58195976	Mitochondria
MSTRG.23810.1	MSTRG.23810	23.9127	-5.5929	1.0065	-5.5565	2.75161e-08	2.66816e-07	30	52	56	0	2	1	FBRL2_ARATH|FBRL2_ARATH|Q:283-1005,H:78-318|87.137%ID|E:6.88e-157|RecName: Full=rRNA 2'-O-methyltransferase fibrillarin 2;	FBRL2_ARATH|FBRL2_ARATH|Q:73-317,H:74-318|87.347%ID|E:5.61e-162|RecName: Full=rRNA 2'-O-methyltransferase fibrillarin 2;	KEGG:ath:AT4G25630	GO:0031428|cellular_component|box C/D RNP complex`GO:0015030|cellular_component|Cajal body`GO:0005829|cellular_component|cytosol`GO:0016592|cellular_component|mediator complex`GO:0005730|cellular_component|nucleolus`GO:0032040|cellular_component|small-subunit processome`GO:1990259|molecular_function|histone-glutamine methyltransferase activity`GO:0003729|molecular_function|mRNA binding`GO:0004540…	GO:0031428|cellular_component|box C/D RNP complex`GO:0015030|cellular_component|Cajal body`GO:0005829|cellular_component|cytosol`GO:0016592|cellular_component|mediator complex`GO:0005730|cellular_component|nucleolus`GO:0032040|cellular_component|small-subunit processome`GO:1990259|molecular_function|histone-glutamine methyltransferase activity`GO:0003729|molecular_function|mRNA binding`GO:0004540…		0.48905523	Nucleus
MSTRG.11736.1	MSTRG.11736	23.8475	-5.5862	0.9671	-5.7762	7.63858e-09	7.97327e-08	55	34	51	1	1	1							3.6988362	Nucleus			lncRNA
MSTRG.23860.1	MSTRG.23860	4.31	-5.5799	1.7764	-3.1411	0.00168321	0.00625762	6	13	5	0	0	0							1.9802123	Extracellular_region			lncRNA
MSTRG.24463.1	MSTRG.24463	201.433	-5.5744	1.0631	-5.2435	1.5756e-07	1.3695e-06	351	334	499	13	12	0	NRAM5_ORYSJ|NRAM5_ORYSJ|Q:470-1567,H:176-538|64.208%ID|E:4.04e-149|RecName: Full=Metal transporter Nramp5;	NRAM5_ORYSJ|NRAM5_ORYSJ|Q:2-361,H:182-538|63.889%ID|E:3.88e-168|RecName: Full=Metal transporter Nramp5;	KEGG:osa:4342859	GO:0016021|cellular_component|integral component of membrane`GO:0015086|molecular_function|cadmium ion transmembrane transporter activity`GO:0005384|molecular_function|manganese ion transmembrane transporter activity`GO:0055072|biological_process|iron ion homeostasis	GO:0016021|cellular_component|integral component of membrane`GO:0015086|molecular_function|cadmium ion transmembrane transporter activity`GO:0005384|molecular_function|manganese ion transmembrane transporter activity`GO:0055072|biological_process|iron ion homeostasis		1.4774506	Endoplasmic_Reticulum
MSTRG.24463.2	MSTRG.24463	201.433	-5.5744	1.0631	-5.2435	1.5756e-07	1.3695e-06	351	334	499	13	12	0	NRAM5_ORYSJ|NRAM5_ORYSJ|Q:336-1433,H:176-538|63.934%ID|E:8.33e-151|RecName: Full=Metal transporter Nramp5;	NRAM5_ORYSJ|NRAM5_ORYSJ|Q:2-361,H:182-538|63.611%ID|E:4.01e-168|RecName: Full=Metal transporter Nramp5;	KEGG:osa:4342859	GO:0016021|cellular_component|integral component of membrane`GO:0015086|molecular_function|cadmium ion transmembrane transporter activity`GO:0005384|molecular_function|manganese ion transmembrane transporter activity`GO:0055072|biological_process|iron ion homeostasis	GO:0016021|cellular_component|integral component of membrane`GO:0015086|molecular_function|cadmium ion transmembrane transporter activity`GO:0005384|molecular_function|manganese ion transmembrane transporter activity`GO:0055072|biological_process|iron ion homeostasis		1.3112216	Endoplasmic_Reticulum
MSTRG.24463.3	MSTRG.24463	201.433	-5.5744	1.0631	-5.2435	1.5756e-07	1.3695e-06	351	334	499	13	12	0	NRAM5_ORYSJ|NRAM5_ORYSJ|Q:123-878,H:176-427|70.238%ID|E:1.37e-116|RecName: Full=Metal transporter Nramp5;	NRAM5_ORYSJ|NRAM5_ORYSJ|Q:21-272,H:176-427|70.238%ID|E:2.12e-128|RecName: Full=Metal transporter Nramp5;	KEGG:osa:4342859	GO:0016021|cellular_component|integral component of membrane`GO:0015086|molecular_function|cadmium ion transmembrane transporter activity`GO:0005384|molecular_function|manganese ion transmembrane transporter activity`GO:0055072|biological_process|iron ion homeostasis	GO:0016021|cellular_component|integral component of membrane`GO:0015086|molecular_function|cadmium ion transmembrane transporter activity`GO:0005384|molecular_function|manganese ion transmembrane transporter activity`GO:0055072|biological_process|iron ion homeostasis		1.6678456	Endoplasmic_Reticulum
MSTRG.2869.1	MSTRG.2869	1031.32	-5.5726	1.5488	-3.598	0.000320656	0.00143939	1724	1553	2857	63	65	0	C82A3_SOYBN|C82A3_SOYBN|Q:285-1727,H:39-524|52.772%ID|E:2.88e-178|RecName: Full=Cytochrome P450 82A3;	C82A3_SOYBN|C82A3_SOYBN|Q:14-524,H:14-524|51.257%ID|E:0|RecName: Full=Cytochrome P450 82A3;	KEGG:gmx:100789386	GO:0016020|cellular_component|membrane`GO:0020037|molecular_function|heme binding`GO:0005506|molecular_function|iron ion binding`GO:0004497|molecular_function|monooxygenase activity`GO:0016705|molecular_function|oxidoreductase activity, acting on paired donors, with incorporation or reduction of molecular oxygen`GO:0098542|biological_process|defense response to other organism	GO:0016020|cellular_component|membrane`GO:0020037|molecular_function|heme binding`GO:0005506|molecular_function|iron ion binding`GO:0004497|molecular_function|monooxygenase activity`GO:0016705|molecular_function|oxidoreductase activity, acting on paired donors, with incorporation or reduction of molecular oxygen`GO:0098542|biological_process|defense response to other organism		0.68915964	Mitochondria
MSTRG.24737.1	MSTRG.24737	8.4362	-5.5702	1.4311	-3.8922	9.93298e-05	0.000505988	15	13	22	0	1	0	SCR_IPONI|SCR_IPONI|Q:10-942,H:423-739|55.346%ID|E:1.95e-123|RecName: Full=Protein SCARECROW;	SCR_IPONI|SCR_IPONI|Q:1-268,H:465-739|55.636%ID|E:5.91e-105|RecName: Full=Protein SCARECROW;	.	GO:0005634|cellular_component|nucleus`GO:0007275|biological_process|multicellular organism development	GO:0005634|cellular_component|nucleus`GO:0007275|biological_process|multicellular organism development		1.1809856	Mitochondria
MSTRG.26291.1	MSTRG.26291	56.6434	-5.5496	1.5427	-3.5973	0.000321508	0.00144298	138	94	94	7	0	0							1.3298592	Extracellular_region			lncRNA
MSTRG.26291.2	MSTRG.26291	56.6434	-5.5496	1.5427	-3.5973	0.000321508	0.00144298	138	94	94	7	0	0							1.8439869	Extracellular_region			lncRNA
MSTRG.26291.3	MSTRG.26291	56.6434	-5.5496	1.5427	-3.5973	0.000321508	0.00144298	138	94	94	7	0	0							2.3515575	Extracellular_region			lncRNA
MSTRG.1911.1	MSTRG.1911	8.3251	-5.543	1.4592	-3.7986	0.000145498	0.000710125	17	18	12	0	1	0	MT2_CICAR|MT2_CICAR|Q:329-237,H:49-79|74.194%ID|E:1.47e-08|RecName: Full=Metallothionein-like protein 2;		KEGG:cam:101504992	GO:0046872|molecular_function|metal ion binding	.		1.1442483	Endoplasmic_Reticulum			lncRNA
MSTRG.34102.1	MSTRG.34102	276.458	-5.529	0.35	-15.7972	3.25309e-56	7.67757e-54	473	440	719	14	17	5	PIN5_ARATH|PIN5_ARATH|Q:94-1167,H:1-351|72.778%ID|E:8.47e-176|RecName: Full=Auxin efflux carrier component 5 {ECO:0000303|PubMed:15817418};	PIN5_ARATH|PIN5_ARATH|Q:1-358,H:1-351|72.778%ID|E:0|RecName: Full=Auxin efflux carrier component 5 {ECO:0000303|PubMed:15817418};	KEGG:ath:AT5G16530	GO:0005783|cellular_component|endoplasmic reticulum`GO:0005789|cellular_component|endoplasmic reticulum membrane`GO:0016021|cellular_component|integral component of membrane`GO:0005886|cellular_component|plasma membrane`GO:0010329|molecular_function|auxin efflux transmembrane transporter activity`GO:0080161|molecular_function|auxin transmembrane transporter activity`GO:0010315|biological_process|…	GO:0005783|cellular_component|endoplasmic reticulum`GO:0005789|cellular_component|endoplasmic reticulum membrane`GO:0016021|cellular_component|integral component of membrane`GO:0005886|cellular_component|plasma membrane`GO:0010329|molecular_function|auxin efflux transmembrane transporter activity`GO:0080161|molecular_function|auxin transmembrane transporter activity`GO:0010315|biological_process|…		0.74654614	Mitochondria
MSTRG.34102.2	MSTRG.34102	276.458	-5.529	0.35	-15.7972	3.25309e-56	7.67757e-54	473	440	719	14	17	5	PIN5_ARATH|PIN5_ARATH|Q:197-922,H:117-351|71.311%ID|E:1.7e-116|RecName: Full=Auxin efflux carrier component 5 {ECO:0000303|PubMed:15817418};|Eukaryota; Viridiplantae; Streptophyta; Embryophyta; Tracheophyta; Spermatophyta; Magnoliopsida; eudicotyledons; Gunneridae; Pentapetalae; rosids; malvids; Brassicales; Brassicaceae; Camelineae; Arabidopsis`PIN5_ARATH|PIN5_ARATH|Q:83-310,H:1-58|48.684%ID|E:9…	PIN5_ARATH|PIN5_ARATH|Q:39-280,H:117-351|71.311%ID|E:4.64e-118|RecName: Full=Auxin efflux carrier component 5 {ECO:0000303|PubMed:15817418};|Eukaryota; Viridiplantae; Streptophyta; Embryophyta; Tracheophyta; Spermatophyta; Magnoliopsida; eudicotyledons; Gunneridae; Pentapetalae; rosids; malvids; Brassicales; Brassicaceae; Camelineae; Arabidopsis`PIN5_ARATH|PIN5_ARATH|Q:1-76,H:1-58|48.684%ID|E:3.3…	KEGG:ath:AT5G16530	GO:0005783|cellular_component|endoplasmic reticulum`GO:0005789|cellular_component|endoplasmic reticulum membrane`GO:0016021|cellular_component|integral component of membrane`GO:0005886|cellular_component|plasma membrane`GO:0010329|molecular_function|auxin efflux transmembrane transporter activity`GO:0080161|molecular_function|auxin transmembrane transporter activity`GO:0010315|biological_process|…	GO:0005783|cellular_component|endoplasmic reticulum`GO:0005789|cellular_component|endoplasmic reticulum membrane`GO:0016021|cellular_component|integral component of membrane`GO:0005886|cellular_component|plasma membrane`GO:0010329|molecular_function|auxin efflux transmembrane transporter activity`GO:0080161|molecular_function|auxin transmembrane transporter activity`GO:0010315|biological_process|…		0.90616756	Mitochondria
MSTRG.5984.1	MSTRG.5984	8.1939	-5.5285	1.4588	-3.7897	0.00015081	0.000732865	11	13	25	0	1	0	AOP1C_ARATH|AOP1C_ARATH|Q:57-797,H:13-260|47.244%ID|E:4.01e-72|RecName: Full=Probable 2-oxoglutarate-dependent dioxygenase AOP1;	AOP1C_ARATH|AOP1C_ARATH|Q:8-254,H:13-260|47.244%ID|E:7.92e-80|RecName: Full=Probable 2-oxoglutarate-dependent dioxygenase AOP1;	KEGG:ath:AT4G03070	GO:0051213|molecular_function|dioxygenase activity`GO:0046872|molecular_function|metal ion binding	GO:0051213|molecular_function|dioxygenase activity`GO:0046872|molecular_function|metal ion binding		0.32557567	Mitochondria
MSTRG.29619.1	MSTRG.29619	45.9547	-5.5231	0.7326	-7.5391	4.73056e-14	9.38329e-13	63	86	120	3	3	0							0.56120014	Mitochondria
MSTRG.35056.1	MSTRG.35056	15.2744	-5.5229	1.1827	-4.6697	3.01684e-06	2.08218e-05	32	22	36	1	1	0							1.2219323	Extracellular_region			lncRNA
MSTRG.1765.1	MSTRG.1765	4.1086	-5.5217	1.7979	-3.0711	0.0021325	0.00769474	3	8	14	0	0	0							0.76864762	Nucleus			lncRNA
MSTRG.2220.1	MSTRG.2220	14.9422	-5.5013	1.1975	-4.5942	4.34397e-06	2.92352e-05	22	26	40	0	1	1	Y3475_ARATH|Y3475_ARATH|Q:1-423,H:871-1001|46.528%ID|E:1.31e-33|RecName: Full=Probable LRR receptor-like serine/threonine-protein kinase At3g47570;	Y3475_ARATH|Y3475_ARATH|Q:1-141,H:871-1001|47.518%ID|E:1.56e-35|RecName: Full=Probable LRR receptor-like serine/threonine-protein kinase At3g47570;	KEGG:ath:AT3G47570	GO:0016021|cellular_component|integral component of membrane`GO:0005886|cellular_component|plasma membrane`GO:0005524|molecular_function|ATP binding`GO:0106310|molecular_function|protein serine kinase activity`GO:0106311|molecular_function|protein threonine kinase activity	GO:0016021|cellular_component|integral component of membrane`GO:0005886|cellular_component|plasma membrane`GO:0005524|molecular_function|ATP binding`GO:0106310|molecular_function|protein serine kinase activity`GO:0106311|molecular_function|protein threonine kinase activity		0.63164251	Endoplasmic_Reticulum
MSTRG.20246.1	MSTRG.20246	4.0387	-5.5005	1.7445	-3.1531	0.00161533	0.00603667	9	4	12	0	0	0							0.84195762	Nucleus			lncRNA
MSTRG.572.1	MSTRG.572	3.9646	-5.4695	1.8069	-3.027	0.00246955	0.00875105	3	8	13	0	0	0	LOX21_SOLTU|LOX21_SOLTU|Q:6-533,H:283-457|57.386%ID|E:2.15e-77|RecName: Full=Linoleate 13S-lipoxygenase 2-1, chloroplastic;|Eukaryota; Viridiplantae; Streptophyta; Embryophyta; Tracheophyta; Spermatophyta; Magnoliopsida; eudicotyledons; Gunneridae; Pentapetalae; asterids; lamiids; Solanales; Solanaceae; Solanoideae; Solaneae; Solanum`LOX21_SOLTU|LOX21_SOLTU|Q:608-796,H:457-519|68.254%ID|E:2.15e-7…		KEGG:sot:102596122	GO:0009570|cellular_component|chloroplast stroma`GO:0009534|cellular_component|chloroplast thylakoid`GO:0016165|molecular_function|linoleate 13S-lipoxygenase activity`GO:0046872|molecular_function|metal ion binding`GO:0016702|molecular_function|oxidoreductase activity, acting on single donors with incorporation of molecular oxygen, incorporation of two atoms of oxygen`GO:0006633|biological_proces…	.		0.84009903	Nucleus
MSTRG.28647.1	MSTRG.28647	3.9193	-5.4558	1.7548	-3.1091	0.00187644	0.00687682	10	4	10	0	0	0	XTH2_ARATH|XTH2_ARATH|Q:110-898,H:24-288|61.887%ID|E:3.28e-121|RecName: Full=Xyloglucan endotransglucosylase/hydrolase protein 2;	XTH2_ARATH|XTH2_ARATH|Q:3-282,H:8-288|59.574%ID|E:6.36e-124|RecName: Full=Xyloglucan endotransglucosylase/hydrolase protein 2;	KEGG:ath:AT4G13090	GO:0048046|cellular_component|apoplast`GO:0005618|cellular_component|cell wall`GO:0004553|molecular_function|hydrolase activity, hydrolyzing O-glycosyl compounds`GO:0016762|molecular_function|xyloglucan:xyloglucosyl transferase activity`GO:0042546|biological_process|cell wall biogenesis`GO:0071555|biological_process|cell wall organization`GO:0010411|biological_process|xyloglucan metabolic process	GO:0048046|cellular_component|apoplast`GO:0005618|cellular_component|cell wall`GO:0004553|molecular_function|hydrolase activity, hydrolyzing O-glycosyl compounds`GO:0016762|molecular_function|xyloglucan:xyloglucosyl transferase activity`GO:0042546|biological_process|cell wall biogenesis`GO:0071555|biological_process|cell wall organization`GO:0010411|biological_process|xyloglucan metabolic process		0.17738779	Mitochondria
MSTRG.21590.1	MSTRG.21590	3.9241	-5.4504	1.7513	-3.1123	0.00185661	0.0068158	5	9	9	0	0	0	GAST1_SOLLC|GAST1_SOLLC|Q:225-500,H:21-112|53.261%ID|E:9.03e-29|RecName: Full=Protein GAST1;		KEGG:sly:101248254	GO:0005576|cellular_component|extracellular region	.		1.5939042	Nucleus
MSTRG.28573.1	MSTRG.28573	3.8856	-5.4427	1.8775	-2.8989	0.00374508	0.0125492	2	7	15	0	0	0							3.8359201	Nucleus			lncRNA
MSTRG.9409.1	MSTRG.9409	36.1947	-5.4425	0.7704	-7.0646	1.61104e-12	2.70765e-11	65	65	80	3	0	2							1.8382556	Cytoplasm			lncRNA
MSTRG.5287.1	MSTRG.5287	3.8943	-5.4406	1.7356	-3.1347	0.0017201	0.00637519	6	8	9	0	0	0							1.7474651	Cytoplasm			lncRNA
MSTRG.33131.1	MSTRG.33131	28.3341	-5.4212	0.8855	-6.1224	9.21523e-10	1.08606e-08	37	45	87	1	1	2	HSDB_SESIN|HSDB_SESIN|Q:506-1057,H:49-231|78.804%ID|E:5.48e-125|RecName: Full=11-beta-hydroxysteroid dehydrogenase B {ECO:0000305};|Eukaryota; Viridiplantae; Streptophyta; Embryophyta; Tracheophyta; Spermatophyta; Magnoliopsida; eudicotyledons; Gunneridae; Pentapetalae; asterids; lamiids; Lamiales; Pedaliaceae; Sesamum`HSDB_SESIN|HSDB_SESIN|Q:1060-1434,H:232-359|60.938%ID|E:5.48e-125|RecName: Ful…	HSDB_SESIN|HSDB_SESIN|Q:1-117,H:240-359|60.833%ID|E:2.82e-47|RecName: Full=11-beta-hydroxysteroid dehydrogenase B {ECO:0000305};	KEGG:sind:105175113	GO:0016021|cellular_component|integral component of membrane`GO:0005811|cellular_component|lipid droplet`GO:0070524|molecular_function|11-beta-hydroxysteroid dehydrogenase (NADP+) activity`GO:0072582|molecular_function|17-beta-hydroxysteroid dehydrogenase (NADP+) activity`GO:0004303|molecular_function|estradiol 17-beta-dehydrogenase activity	GO:0016021|cellular_component|integral component of membrane`GO:0005811|cellular_component|lipid droplet`GO:0070524|molecular_function|11-beta-hydroxysteroid dehydrogenase (NADP+) activity`GO:0072582|molecular_function|17-beta-hydroxysteroid dehydrogenase (NADP+) activity`GO:0004303|molecular_function|estradiol 17-beta-dehydrogenase activity		0.64125563	Nucleus
MSTRG.18391.1	MSTRG.18391	120.777	-5.416	0.4312	-12.5598	3.51322e-36	3.28321e-34	215	203	288	8	5	4	NFYAA_ARATH|NFYAA_ARATH|Q:393-1283,H:14-269|40.984%ID|E:1.34e-52|RecName: Full=Nuclear transcription factor Y subunit A-10;	NFYAA_ARATH|NFYAA_ARATH|Q:26-322,H:14-269|40.984%ID|E:3.9e-56|RecName: Full=Nuclear transcription factor Y subunit A-10;	KEGG:ath:AT5G06510	GO:0016602|cellular_component|CCAAT-binding factor complex`GO:0003700|molecular_function|DNA-binding transcription factor activity`GO:0000981|molecular_function|DNA-binding transcription factor activity, RNA polymerase II-specific`GO:0000978|molecular_function|RNA polymerase II cis-regulatory region sequence-specific DNA binding`GO:0006357|biological_process|regulation of transcription by RNA pol…	GO:0016602|cellular_component|CCAAT-binding factor complex`GO:0003700|molecular_function|DNA-binding transcription factor activity`GO:0000981|molecular_function|DNA-binding transcription factor activity, RNA polymerase II-specific`GO:0000978|molecular_function|RNA polymerase II cis-regulatory region sequence-specific DNA binding`GO:0006357|biological_process|regulation of transcription by RNA pol…		0.61212689	Nucleus
MSTRG.18391.2	MSTRG.18391	120.777	-5.416	0.4312	-12.5598	3.51322e-36	3.28321e-34	215	203	288	8	5	4	NFYAA_ARATH|NFYAA_ARATH|Q:954-1700,H:14-269|31.126%ID|E:5.52e-26|RecName: Full=Nuclear transcription factor Y subunit A-10;	NFYAA_ARATH|NFYAA_ARATH|Q:26-274,H:14-269|31.126%ID|E:4.26e-28|RecName: Full=Nuclear transcription factor Y subunit A-10;	KEGG:ath:AT5G06510	GO:0016602|cellular_component|CCAAT-binding factor complex`GO:0003700|molecular_function|DNA-binding transcription factor activity`GO:0000981|molecular_function|DNA-binding transcription factor activity, RNA polymerase II-specific`GO:0000978|molecular_function|RNA polymerase II cis-regulatory region sequence-specific DNA binding`GO:0006357|biological_process|regulation of transcription by RNA pol…	GO:0016602|cellular_component|CCAAT-binding factor complex`GO:0003700|molecular_function|DNA-binding transcription factor activity`GO:0000981|molecular_function|DNA-binding transcription factor activity, RNA polymerase II-specific`GO:0000978|molecular_function|RNA polymerase II cis-regulatory region sequence-specific DNA binding`GO:0006357|biological_process|regulation of transcription by RNA pol…		0.66804873	Nucleus
MSTRG.18391.3	MSTRG.18391	120.777	-5.416	0.4312	-12.5598	3.51322e-36	3.28321e-34	215	203	288	8	5	4	NFYAA_ARATH|NFYAA_ARATH|Q:409-1299,H:14-269|40.984%ID|E:3.06e-53|RecName: Full=Nuclear transcription factor Y subunit A-10;	NFYAA_ARATH|NFYAA_ARATH|Q:26-322,H:14-269|40.984%ID|E:3.9e-56|RecName: Full=Nuclear transcription factor Y subunit A-10;	KEGG:ath:AT5G06510	GO:0016602|cellular_component|CCAAT-binding factor complex`GO:0003700|molecular_function|DNA-binding transcription factor activity`GO:0000981|molecular_function|DNA-binding transcription factor activity, RNA polymerase II-specific`GO:0000978|molecular_function|RNA polymerase II cis-regulatory region sequence-specific DNA binding`GO:0006357|biological_process|regulation of transcription by RNA pol…	GO:0016602|cellular_component|CCAAT-binding factor complex`GO:0003700|molecular_function|DNA-binding transcription factor activity`GO:0000981|molecular_function|DNA-binding transcription factor activity, RNA polymerase II-specific`GO:0000978|molecular_function|RNA polymerase II cis-regulatory region sequence-specific DNA binding`GO:0006357|biological_process|regulation of transcription by RNA pol…		0.67135198	Nucleus
MSTRG.18391.4	MSTRG.18391	120.777	-5.416	0.4312	-12.5598	3.51322e-36	3.28321e-34	215	203	288	8	5	4	NFYAA_ARATH|NFYAA_ARATH|Q:297-1043,H:14-269|31.126%ID|E:2.53e-26|RecName: Full=Nuclear transcription factor Y subunit A-10;	NFYAA_ARATH|NFYAA_ARATH|Q:26-274,H:14-269|31.126%ID|E:4.26e-28|RecName: Full=Nuclear transcription factor Y subunit A-10;	KEGG:ath:AT5G06510	GO:0016602|cellular_component|CCAAT-binding factor complex`GO:0003700|molecular_function|DNA-binding transcription factor activity`GO:0000981|molecular_function|DNA-binding transcription factor activity, RNA polymerase II-specific`GO:0000978|molecular_function|RNA polymerase II cis-regulatory region sequence-specific DNA binding`GO:0006357|biological_process|regulation of transcription by RNA pol…	GO:0016602|cellular_component|CCAAT-binding factor complex`GO:0003700|molecular_function|DNA-binding transcription factor activity`GO:0000981|molecular_function|DNA-binding transcription factor activity, RNA polymerase II-specific`GO:0000978|molecular_function|RNA polymerase II cis-regulatory region sequence-specific DNA binding`GO:0006357|biological_process|regulation of transcription by RNA pol…		0.61588926	Extracellular_region
MSTRG.31442.1	MSTRG.31442	35.3263	-5.4082	0.8186	-6.6069	3.92469e-11	5.58216e-10	93	39	77	3	0	2	HIP24_ARATH|HIP24_ARATH|Q:287-736,H:1-150|75.497%ID|E:2.01e-75|RecName: Full=Heavy metal-associated isoprenylated plant protein 24 {ECO:0000303|PubMed:21072340, ECO:0000303|PubMed:23368984};	HIP24_ARATH|HIP24_ARATH|Q:1-150,H:1-150|75.497%ID|E:8.44e-79|RecName: Full=Heavy metal-associated isoprenylated plant protein 24 {ECO:0000303|PubMed:21072340, ECO:0000303|PubMed:23368984};	KEGG:ath:AT4G08570	GO:0046872|molecular_function|metal ion binding	GO:0046872|molecular_function|metal ion binding		1.5315195	Nucleus
MSTRG.31442.2	MSTRG.31442	35.3263	-5.4082	0.8186	-6.6069	3.92469e-11	5.58216e-10	93	39	77	3	0	2	HIP24_ARATH|HIP24_ARATH|Q:118-567,H:1-150|75.497%ID|E:1.07e-76|RecName: Full=Heavy metal-associated isoprenylated plant protein 24 {ECO:0000303|PubMed:21072340, ECO:0000303|PubMed:23368984};	HIP24_ARATH|HIP24_ARATH|Q:1-150,H:1-150|75.497%ID|E:8.44e-79|RecName: Full=Heavy metal-associated isoprenylated plant protein 24 {ECO:0000303|PubMed:21072340, ECO:0000303|PubMed:23368984};	KEGG:ath:AT4G08570	GO:0046872|molecular_function|metal ion binding	GO:0046872|molecular_function|metal ion binding		0.60784877	Nucleus
MSTRG.21778.1	MSTRG.21778	1164.64	-5.3833	0.7975	-6.7507	1.47179e-11	2.20247e-10	1995	2225	2498	77	78	10	TCP2_ARATH|TCP2_ARATH|Q:1392-2630,H:21-365|39.819%ID|E:8.96e-48|RecName: Full=Transcription factor TCP2 {ECO:0000303|PubMed:10363373};	TCP2_ARATH|TCP2_ARATH|Q:66-478,H:21-365|44.743%ID|E:8.22e-73|RecName: Full=Transcription factor TCP2 {ECO:0000303|PubMed:10363373};	KEGG:ath:AT4G18390	GO:0005634|cellular_component|nucleus`GO:0003700|molecular_function|DNA-binding transcription factor activity`GO:0043565|molecular_function|sequence-specific DNA binding`GO:0048366|biological_process|leaf development`GO:1903508|biological_process|positive regulation of nucleic acid-templated transcription`GO:2000306|biological_process|positive regulation of photomorphogenesis`GO:2000032|biologica…	GO:0005634|cellular_component|nucleus`GO:0003700|molecular_function|DNA-binding transcription factor activity`GO:0043565|molecular_function|sequence-specific DNA binding`GO:0048366|biological_process|leaf development`GO:1903508|biological_process|positive regulation of nucleic acid-templated transcription`GO:2000306|biological_process|positive regulation of photomorphogenesis`GO:2000032|biologica…		1.4114109	Cytoplasm
MSTRG.21778.2	MSTRG.21778	1164.64	-5.3833	0.7975	-6.7507	1.47179e-11	2.20247e-10	1995	2225	2498	77	78	10	TCP2_ARATH|TCP2_ARATH|Q:1259-2497,H:21-365|39.819%ID|E:7.62e-48|RecName: Full=Transcription factor TCP2 {ECO:0000303|PubMed:10363373};	TCP2_ARATH|TCP2_ARATH|Q:66-478,H:21-365|44.743%ID|E:8.22e-73|RecName: Full=Transcription factor TCP2 {ECO:0000303|PubMed:10363373};	KEGG:ath:AT4G18390	GO:0005634|cellular_component|nucleus`GO:0003700|molecular_function|DNA-binding transcription factor activity`GO:0043565|molecular_function|sequence-specific DNA binding`GO:0048366|biological_process|leaf development`GO:1903508|biological_process|positive regulation of nucleic acid-templated transcription`GO:2000306|biological_process|positive regulation of photomorphogenesis`GO:2000032|biologica…	GO:0005634|cellular_component|nucleus`GO:0003700|molecular_function|DNA-binding transcription factor activity`GO:0043565|molecular_function|sequence-specific DNA binding`GO:0048366|biological_process|leaf development`GO:1903508|biological_process|positive regulation of nucleic acid-templated transcription`GO:2000306|biological_process|positive regulation of photomorphogenesis`GO:2000032|biologica…		1.4361561	Extracellular_region
MSTRG.21778.3	MSTRG.21778	1164.64	-5.3833	0.7975	-6.7507	1.47179e-11	2.20247e-10	1995	2225	2498	77	78	10	TCP2_ARATH|TCP2_ARATH|Q:1280-2518,H:21-365|39.819%ID|E:6.99e-48|RecName: Full=Transcription factor TCP2 {ECO:0000303|PubMed:10363373};	TCP2_ARATH|TCP2_ARATH|Q:66-478,H:21-365|44.743%ID|E:8.22e-73|RecName: Full=Transcription factor TCP2 {ECO:0000303|PubMed:10363373};	KEGG:ath:AT4G18390	GO:0005634|cellular_component|nucleus`GO:0003700|molecular_function|DNA-binding transcription factor activity`GO:0043565|molecular_function|sequence-specific DNA binding`GO:0048366|biological_process|leaf development`GO:1903508|biological_process|positive regulation of nucleic acid-templated transcription`GO:2000306|biological_process|positive regulation of photomorphogenesis`GO:2000032|biologica…	GO:0005634|cellular_component|nucleus`GO:0003700|molecular_function|DNA-binding transcription factor activity`GO:0043565|molecular_function|sequence-specific DNA binding`GO:0048366|biological_process|leaf development`GO:1903508|biological_process|positive regulation of nucleic acid-templated transcription`GO:2000306|biological_process|positive regulation of photomorphogenesis`GO:2000032|biologica…		1.4438192	Extracellular_region
MSTRG.21778.4	MSTRG.21778	1164.64	-5.3833	0.7975	-6.7507	1.47179e-11	2.20247e-10	1995	2225	2498	77	78	10	TCP2_ARATH|TCP2_ARATH|Q:1291-2529,H:21-365|39.819%ID|E:6.73e-48|RecName: Full=Transcription factor TCP2 {ECO:0000303|PubMed:10363373};	TCP2_ARATH|TCP2_ARATH|Q:66-478,H:21-365|44.743%ID|E:8.22e-73|RecName: Full=Transcription factor TCP2 {ECO:0000303|PubMed:10363373};	KEGG:ath:AT4G18390	GO:0005634|cellular_component|nucleus`GO:0003700|molecular_function|DNA-binding transcription factor activity`GO:0043565|molecular_function|sequence-specific DNA binding`GO:0048366|biological_process|leaf development`GO:1903508|biological_process|positive regulation of nucleic acid-templated transcription`GO:2000306|biological_process|positive regulation of photomorphogenesis`GO:2000032|biologica…	GO:0005634|cellular_component|nucleus`GO:0003700|molecular_function|DNA-binding transcription factor activity`GO:0043565|molecular_function|sequence-specific DNA binding`GO:0048366|biological_process|leaf development`GO:1903508|biological_process|positive regulation of nucleic acid-templated transcription`GO:2000306|biological_process|positive regulation of photomorphogenesis`GO:2000032|biologica…		1.5493742	Extracellular_region
MSTRG.21778.5	MSTRG.21778	1164.64	-5.3833	0.7975	-6.7507	1.47179e-11	2.20247e-10	1995	2225	2498	77	78	10	TCP2_ARATH|TCP2_ARATH|Q:1287-2525,H:21-365|39.819%ID|E:6.57e-48|RecName: Full=Transcription factor TCP2 {ECO:0000303|PubMed:10363373};	TCP2_ARATH|TCP2_ARATH|Q:66-478,H:21-365|44.743%ID|E:8.22e-73|RecName: Full=Transcription factor TCP2 {ECO:0000303|PubMed:10363373};	KEGG:ath:AT4G18390	GO:0005634|cellular_component|nucleus`GO:0003700|molecular_function|DNA-binding transcription factor activity`GO:0043565|molecular_function|sequence-specific DNA binding`GO:0048366|biological_process|leaf development`GO:1903508|biological_process|positive regulation of nucleic acid-templated transcription`GO:2000306|biological_process|positive regulation of photomorphogenesis`GO:2000032|biologica…	GO:0005634|cellular_component|nucleus`GO:0003700|molecular_function|DNA-binding transcription factor activity`GO:0043565|molecular_function|sequence-specific DNA binding`GO:0048366|biological_process|leaf development`GO:1903508|biological_process|positive regulation of nucleic acid-templated transcription`GO:2000306|biological_process|positive regulation of photomorphogenesis`GO:2000032|biologica…		1.5149976	Extracellular_region
MSTRG.21778.6	MSTRG.21778	1164.64	-5.3833	0.7975	-6.7507	1.47179e-11	2.20247e-10	1995	2225	2498	77	78	10	TCP2_ARATH|TCP2_ARATH|Q:911-2149,H:21-365|40.045%ID|E:3.19e-48|RecName: Full=Transcription factor TCP2 {ECO:0000303|PubMed:10363373};	TCP2_ARATH|TCP2_ARATH|Q:66-478,H:21-365|44.743%ID|E:8.22e-73|RecName: Full=Transcription factor TCP2 {ECO:0000303|PubMed:10363373};	KEGG:ath:AT4G18390	GO:0005634|cellular_component|nucleus`GO:0003700|molecular_function|DNA-binding transcription factor activity`GO:0043565|molecular_function|sequence-specific DNA binding`GO:0048366|biological_process|leaf development`GO:1903508|biological_process|positive regulation of nucleic acid-templated transcription`GO:2000306|biological_process|positive regulation of photomorphogenesis`GO:2000032|biologica…	GO:0005634|cellular_component|nucleus`GO:0003700|molecular_function|DNA-binding transcription factor activity`GO:0043565|molecular_function|sequence-specific DNA binding`GO:0048366|biological_process|leaf development`GO:1903508|biological_process|positive regulation of nucleic acid-templated transcription`GO:2000306|biological_process|positive regulation of photomorphogenesis`GO:2000032|biologica…		1.3500366	Cytoplasm
MSTRG.9998.1	MSTRG.9998	20.8969	-5.3819	1.1095	-4.8506	1.23058e-06	9.15586e-06	15	56	47	1	2	0	PSKR1_DAUCA|PSKR1_DAUCA|Q:261-1166,H:726-1017|41.254%ID|E:2.21e-60|RecName: Full=Phytosulfokine receptor 1;	PSYR1_ARATH|PSYR1_ARATH|Q:50-346,H:791-1077|41.946%ID|E:1.92e-63|RecName: Full=Tyrosine-sulfated glycopeptide receptor 1 {ECO:0000305};	KEGG:ath:AT1G72300	GO:0016021|cellular_component|integral component of membrane`GO:0005886|cellular_component|plasma membrane`GO:0005524|molecular_function|ATP binding`GO:0106310|molecular_function|protein serine kinase activity`GO:0106311|molecular_function|protein threonine kinase activity	GO:0016021|cellular_component|integral component of membrane`GO:0005886|cellular_component|plasma membrane`GO:0005524|molecular_function|ATP binding`GO:0042802|molecular_function|identical protein binding`GO:0001653|molecular_function|peptide receptor activity`GO:0106310|molecular_function|protein serine kinase activity`GO:0004674|molecular_function|protein serine/threonine kinase activity`GO:010…		0.53937166	Mitochondria
MSTRG.2667.1	MSTRG.2667	3.7063	-5.3698	1.8824	-2.8525	0.00433714	0.0142738	2	9	11	0	0	0							1.088449	Mitochondria			lncRNA
MSTRG.14748.1	MSTRG.14748	3.6226	-5.3465	1.8392	-2.9069	0.00364973	0.012274	6	3	14	0	0	0			.	.	.		1.5732123	Nucleus			lncRNA
MSTRG.33389.1	MSTRG.33389	3.6361	-5.3384	1.7912	-2.9804	0.00287904	0.00999356	5	9	7	0	0	0	OCT7_ARATH|OCT7_ARATH|Q:407-505,H:449-482|61.765%ID|E:2.05e-06|RecName: Full=Organic cation/carnitine transporter 7;|Eukaryota; Viridiplantae; Streptophyta; Embryophyta; Tracheophyta; Spermatophyta; Magnoliopsida; eudicotyledons; Gunneridae; Pentapetalae; rosids; malvids; Brassicales; Brassicaceae; Camelineae; Arabidopsis`OCT7_ARATH|OCT7_ARATH|Q:313-408,H:418-449|71.875%ID|E:2.05e-06|RecName: Ful…		KEGG:ath:AT3G13050	GO:0016021|cellular_component|integral component of membrane`GO:0005886|cellular_component|plasma membrane`GO:0005524|molecular_function|ATP binding`GO:0090417|molecular_function|N-methylnicotinate transmembrane transporter activity`GO:0090416|molecular_function|nicotinate transmembrane transporter activity`GO:2001143|biological_process|N-methylnicotinate transport`GO:2001142|biological_process|n…	.		1.2704702	Nucleus			lncRNA
MSTRG.28498.1	MSTRG.28498	3.598	-5.3372	1.8611	-2.8678	0.00413349	0.0136747	5	3	15	0	0	0	Y4729_ARATH|Y4729_ARATH|Q:590-829,H:9-89|51.852%ID|E:4.34e-19|RecName: Full=G-type lectin S-receptor-like serine/threonine-protein kinase At4g27290;		KEGG:ath:AT4G27290	GO:0005886|cellular_component|plasma membrane`GO:0005524|molecular_function|ATP binding`GO:0005516|molecular_function|calmodulin binding`GO:0030246|molecular_function|carbohydrate binding`GO:0106310|molecular_function|protein serine kinase activity`GO:0004674|molecular_function|protein serine/threonine kinase activity`GO:0106311|molecular_function|protein threonine kinase activity`GO:0006468|biol…	.		0.9432185	Extracellular_region			lncRNA
MSTRG.12717.1	MSTRG.12717	3.5925	-5.3293	1.8101	-2.9442	0.00323788	0.011064	4	6	12	0	0	0							1.7277278	Cytoplasm			lncRNA
MSTRG.11110.1	MSTRG.11110	92.9944	-5.3251	0.4877	-10.9195	9.30071e-28	5.29684e-26	155	169	216	3	3	8	KCCS_MALDO|KCCS_MALDO|Q:223-1245,H:1-346|77.522%ID|E:0|RecName: Full=Calcium/calmodulin-dependent serine/threonine-protein kinase;|Eukaryota; Viridiplantae; Streptophyta; Embryophyta; Tracheophyta; Spermatophyta; Magnoliopsida; eudicotyledons; Gunneridae; Pentapetalae; rosids; fabids; Rosales; Rosaceae; Amygdaloideae; Maleae; Malus`KCCS_MALDO|KCCS_MALDO|Q:1242-1379,H:346-391|78.261%ID|E:5.13e-14|…	KCCS_MALDO|KCCS_MALDO|Q:1-341,H:1-346|77.522%ID|E:0|RecName: Full=Calcium/calmodulin-dependent serine/threonine-protein kinase;	.	GO:0005524|molecular_function|ATP binding`GO:0005516|molecular_function|calmodulin binding`GO:0004683|molecular_function|calmodulin-dependent protein kinase activity`GO:0106310|molecular_function|protein serine kinase activity`GO:0106311|molecular_function|protein threonine kinase activity	GO:0005524|molecular_function|ATP binding`GO:0005516|molecular_function|calmodulin binding`GO:0004683|molecular_function|calmodulin-dependent protein kinase activity`GO:0106310|molecular_function|protein serine kinase activity`GO:0106311|molecular_function|protein threonine kinase activity		0.769468	Nucleus
MSTRG.3076.1	MSTRG.3076	7.126	-5.322	1.4742	-3.6101	0.000306079	0.00138085	11	12	19	0	0	1	RNHX1_ARATH|RNHX1_ARATH|Q:4-735,H:99-346|28.112%ID|E:5.83e-34|RecName: Full=Putative ribonuclease H protein At1g65750;|Eukaryota; Viridiplantae; Streptophyta; Embryophyta; Tracheophyta; Spermatophyta; Magnoliopsida; eudicotyledons; Gunneridae; Pentapetalae; rosids; malvids; Brassicales; Brassicaceae; Camelineae; Arabidopsis`RNHX1_ARATH|RNHX1_ARATH|Q:792-1283,H:366-530|31.977%ID|E:5.83e-34|RecName…		.	GO:0046872|molecular_function|metal ion binding`GO:0003676|molecular_function|nucleic acid binding`GO:0004523|molecular_function|RNA-DNA hybrid ribonuclease activity	.		0.51085341	Extracellular_region
MSTRG.4273.1	MSTRG.4273	3.552	-5.3081	1.7735	-2.9929	0.00276298	0.00965004	6	7	8	0	0	0							2.7093678	Nucleus			lncRNA
MSTRG.22898.1	MSTRG.22898	3.5365	-5.3035	1.8449	-2.8747	0.00404453	0.013425	12	4	5	0	0	0							0.7945209	Nucleus			lncRNA
MSTRG.22836.1	MSTRG.22836	3.5135	-5.2999	1.8711	-2.8325	0.0046185	0.0150539	3	5	14	0	0	0							1.7797238	Extracellular_region			lncRNA
MSTRG.3417.1	MSTRG.3417	6.9979	-5.2978	1.5129	-3.5017	0.000462376	0.00199484	8	11	23	0	0	1	PCBER_PINTA|PCBER_PINTA|Q:240-4,H:108-184|72.152%ID|E:1.73e-31|RecName: Full=Phenylcoumaran benzylic ether reductase PT1 {ECO:0000303|PubMed:10066819};		.	GO:0050664|molecular_function|oxidoreductase activity, acting on NAD(P)H, oxygen as acceptor`GO:0009807|biological_process|lignan biosynthetic process	.		1.3092328	Endoplasmic_Reticulum			lncRNA
MSTRG.3417.2	MSTRG.3417	6.9979	-5.2978	1.5129	-3.5017	0.000462376	0.00199484	8	11	23	0	0	1	PCBER_PINTA|PCBER_PINTA|Q:256-2,H:108-186|65.882%ID|E:1.02e-30|RecName: Full=Phenylcoumaran benzylic ether reductase PT1 {ECO:0000303|PubMed:10066819};		.	GO:0050664|molecular_function|oxidoreductase activity, acting on NAD(P)H, oxygen as acceptor`GO:0009807|biological_process|lignan biosynthetic process	.		1.1609082	Cytoplasm			lncRNA
MSTRG.3417.3	MSTRG.3417	6.9979	-5.2978	1.5129	-3.5017	0.000462376	0.00199484	8	11	23	0	0	1	PCBER_PINTA|PCBER_PINTA|Q:250-5,H:109-184|65.854%ID|E:1.42e-29|RecName: Full=Phenylcoumaran benzylic ether reductase PT1 {ECO:0000303|PubMed:10066819};		.	GO:0050664|molecular_function|oxidoreductase activity, acting on NAD(P)H, oxygen as acceptor`GO:0009807|biological_process|lignan biosynthetic process	.		0.774353	Cytoplasm			lncRNA
MSTRG.3417.4	MSTRG.3417	6.9979	-5.2978	1.5129	-3.5017	0.000462376	0.00199484	8	11	23	0	0	1	BETV6_BETPN|BETV6_BETPN|Q:396-40,H:61-187|51.128%ID|E:3.1e-50|RecName: Full=Phenylcoumaran benzylic ether reductase Betv6 {ECO:0000305};|Eukaryota; Viridiplantae; Streptophyta; Embryophyta; Tracheophyta; Spermatophyta; Magnoliopsida; eudicotyledons; Gunneridae; Pentapetalae; rosids; fabids; Fagales; Betulaceae; Betula`BETV6_BETPN|BETV6_BETPN|Q:664-482,H:1-61|78.689%ID|E:3.1e-50|RecName: Full=Phen…		.	GO:0016491|molecular_function|oxidoreductase activity	.		0.49745979	Nucleus			lncRNA
MSTRG.3417.5	MSTRG.3417	6.9979	-5.2978	1.5129	-3.5017	0.000462376	0.00199484	8	11	23	0	0	1	IFRH_TOBAC|IFRH_TOBAC|Q:720-541,H:3-62|80%ID|E:4.4e-64|RecName: Full=Isoflavone reductase homolog A622 {ECO:0000305};|Eukaryota; Viridiplantae; Streptophyta; Embryophyta; Tracheophyta; Spermatophyta; Magnoliopsida; eudicotyledons; Gunneridae; Pentapetalae; asterids; lamiids; Solanales; Solanaceae; Nicotianoideae; Nicotianeae; Nicotiana`IFRH_TOBAC|IFRH_TOBAC|Q:449-186,H:64-165|50.98%ID|E:4.4e-64|R…		KEGG:nta:107784748	GO:0005737|cellular_component|cytoplasm`GO:0050661|molecular_function|NADP binding`GO:0016491|molecular_function|oxidoreductase activity`GO:0044550|biological_process|secondary metabolite biosynthetic process	.		1.0338524	Extracellular_region			lncRNA
MSTRG.3417.6	MSTRG.3417	6.9979	-5.2978	1.5129	-3.5017	0.000462376	0.00199484	8	11	23	0	0	1	IRL1_GINBI|IRL1_GINBI|Q:252-4,H:106-182|59.036%ID|E:2.66e-26|RecName: Full=Phenylcoumaran benzylic ether reductase IRL1 {ECO:0000305};		.	GO:0050664|molecular_function|oxidoreductase activity, acting on NAD(P)H, oxygen as acceptor`GO:0009807|biological_process|lignan biosynthetic process	.		0.57932767	Cytoplasm			lncRNA
MSTRG.3417.7	MSTRG.3417	6.9979	-5.2978	1.5129	-3.5017	0.000462376	0.00199484	8	11	23	0	0	1	PCBER_PINTA|PCBER_PINTA|Q:255-4,H:103-184|61.905%ID|E:2.77e-30|RecName: Full=Phenylcoumaran benzylic ether reductase PT1 {ECO:0000303|PubMed:10066819};		.	GO:0050664|molecular_function|oxidoreductase activity, acting on NAD(P)H, oxygen as acceptor`GO:0009807|biological_process|lignan biosynthetic process	.		0.86590993	Endoplasmic_Reticulum			lncRNA
MSTRG.27799.1	MSTRG.27799	6.9871	-5.287	1.5079	-3.5062	0.000454552	0.00196505	8	16	16	0	1	0							1.3877697	Nucleus			lncRNA
MSTRG.16789.1	MSTRG.16789	3.4643	-5.2797	2.0303	-2.6004	0.00931108	0.0274309	1	5	16	0	0	0						atr-MIR2950	1.4438878	Endoplasmic_Reticulum			lncRNA
MSTRG.16243.1	MSTRG.16243	25.8364	-5.2787	0.8958	-5.8925	3.80318e-09	4.13568e-08	31	52	67	1	2	1	ABAH2_ORYSI|ABAH2_ORYSI|Q:69-305,H:384-462|46.835%ID|E:2.34e-18|RecName: Full=Abscisic acid 8'-hydroxylase 2;		.	GO:0016021|cellular_component|integral component of membrane`GO:0010295|molecular_function|(+)-abscisic acid 8'-hydroxylase activity`GO:0020037|molecular_function|heme binding`GO:0005506|molecular_function|iron ion binding`GO:0046345|biological_process|abscisic acid catabolic process	.		2.0707825	Nucleus
MSTRG.29952.1	MSTRG.29952	64.537	-5.2713	0.5751	-9.1665	4.884e-20	1.67712e-18	102	112	163	5	4	1	C7A29_PANGI|C7A29_PANGI|Q:153-1694,H:1-517|59.073%ID|E:0|RecName: Full=Cytochrome P450 CYP72A219;	C7A29_PANGI|C7A29_PANGI|Q:1-514,H:1-517|59.073%ID|E:0|RecName: Full=Cytochrome P450 CYP72A219;	.	GO:0016021|cellular_component|integral component of membrane`GO:0020037|molecular_function|heme binding`GO:0005506|molecular_function|iron ion binding`GO:0004497|molecular_function|monooxygenase activity`GO:0016705|molecular_function|oxidoreductase activity, acting on paired donors, with incorporation or reduction of molecular oxygen	GO:0016021|cellular_component|integral component of membrane`GO:0020037|molecular_function|heme binding`GO:0005506|molecular_function|iron ion binding`GO:0004497|molecular_function|monooxygenase activity`GO:0016705|molecular_function|oxidoreductase activity, acting on paired donors, with incorporation or reduction of molecular oxygen		0.83551531	Mitochondria
MSTRG.18668.1	MSTRG.18668	83.1882	-5.2672	0.4875	-10.8049	3.26165e-27	1.81667e-25	159	127	202	4	4	5	PPA1_SOLLC|PPA1_SOLLC|Q:340-1077,H:3-254|40.316%ID|E:4.9e-62|RecName: Full=Acid phosphatase 1;	PPA1_SOLLC|PPA1_SOLLC|Q:14-259,H:3-254|40.316%ID|E:2.29e-64|RecName: Full=Acid phosphatase 1;	.	GO:0003993|molecular_function|acid phosphatase activity	GO:0003993|molecular_function|acid phosphatase activity		0.66045349	Mitochondria
MSTRG.23384.1	MSTRG.23384	113.386	-5.2471	0.4313	-12.1646	4.795e-34	3.99808e-32	228	160	280	4	6	8			.	.	.		0.89131045	Nucleus			lncRNA
MSTRG.14089.1	MSTRG.14089	6.721	-5.2437	1.576	-3.3272	0.000877328	0.00352412	10	5	27	0	0	1							0.9310191	Cytoplasm			lncRNA
MSTRG.23008.1	MSTRG.23008	3.3786	-5.2435	1.8943	-2.768	0.0056409	0.0177969	10	2	9	0	0	0							1.6591683	Nucleus			lncRNA
MSTRG.4049.1	MSTRG.4049	12.5457	-5.2379	1.2371	-4.2341	2.29459e-05	0.000133926	21	22	30	0	2	0	SOX_ARATH|SOX_ARATH|Q:250-1425,H:9-403|66.835%ID|E:0|RecName: Full=Probable sarcosine oxidase;	SOX_ARATH|SOX_ARATH|Q:8-399,H:9-403|66.835%ID|E:0|RecName: Full=Probable sarcosine oxidase;	KEGG:ath:AT2G24580	GO:0008115|molecular_function|sarcosine oxidase activity`GO:0046653|biological_process|tetrahydrofolate metabolic process	GO:0008115|molecular_function|sarcosine oxidase activity`GO:0046653|biological_process|tetrahydrofolate metabolic process		0.76897066	Nucleus
MSTRG.396.1	MSTRG.396	6.7328	-5.2361	1.4952	-3.502	0.000461849	0.00199288	17	10	12	0	0	1							3.1662205	Endoplasmic_Reticulum			lncRNA
MSTRG.14070.1	MSTRG.14070	12.6012	-5.2341	1.2465	-4.1991	2.67943e-05	0.000154332	14	26	33	1	1	0	CRK25_ARATH|CRK25_ARATH|Q:645-1,H:47-242|44.954%ID|E:8e-51|RecName: Full=Cysteine-rich receptor-like protein kinase 25;	CRK25_ARATH|CRK25_ARATH|Q:19-220,H:40-242|48.544%ID|E:3.29e-57|RecName: Full=Cysteine-rich receptor-like protein kinase 25;	KEGG:ath:AT4G05200	GO:0016021|cellular_component|integral component of membrane`GO:0005886|cellular_component|plasma membrane`GO:0005524|molecular_function|ATP binding`GO:0106310|molecular_function|protein serine kinase activity`GO:0004674|molecular_function|protein serine/threonine kinase activity`GO:0106311|molecular_function|protein threonine kinase activity`GO:0042742|biological_process|defense response to bact…	GO:0016021|cellular_component|integral component of membrane`GO:0005886|cellular_component|plasma membrane`GO:0005524|molecular_function|ATP binding`GO:0106310|molecular_function|protein serine kinase activity`GO:0004674|molecular_function|protein serine/threonine kinase activity`GO:0106311|molecular_function|protein threonine kinase activity`GO:0042742|biological_process|defense response to bact…		1.9829287	Extracellular_region			lncRNA
MSTRG.16489.1	MSTRG.16489	3.364	-5.2301	1.9147	-2.7316	0.00630322	0.0195957	2	8	10	0	0	0	TIP1_TOBAC|TIP1_TOBAC|Q:587-222,H:129-250|83.607%ID|E:7.97e-58|RecName: Full=Probable aquaporin TIP-type RB7-5A;	TIP_ANTMA|TIP_ANTMA|Q:1-122,H:129-250|84.426%ID|E:9.72e-71|RecName: Full=Probable aquaporin TIP-type;	KEGG:nta:107817944	GO:0016021|cellular_component|integral component of membrane`GO:0005774|cellular_component|vacuolar membrane`GO:0015250|molecular_function|water channel activity	GO:0016021|cellular_component|integral component of membrane`GO:0005774|cellular_component|vacuolar membrane`GO:0015267|molecular_function|channel activity		1.2073574	Cytoplasm			lncRNA
MSTRG.11835.1	MSTRG.11835	3.329	-5.217	1.8117	-2.8795	0.00398284	0.013243	5	6	9	0	0	0	SEOB_ARATH|SEOB_ARATH|Q:59-2026,H:34-728|27.098%ID|E:2.33e-56|RecName: Full=Protein SIEVE ELEMENT OCCLUSION B {ECO:0000303|PubMed:20932300};	SEOB_ARATH|SEOB_ARATH|Q:1-656,H:34-728|27.198%ID|E:8.58e-63|RecName: Full=Protein SIEVE ELEMENT OCCLUSION B {ECO:0000303|PubMed:20932300};	KEGG:ath:AT3G01680	GO:0042803|molecular_function|protein homodimerization activity`GO:0043621|molecular_function|protein self-association`GO:0010088|biological_process|phloem development	GO:0042803|molecular_function|protein homodimerization activity`GO:0043621|molecular_function|protein self-association`GO:0010088|biological_process|phloem development		0.51396343	Nucleus
MSTRG.6281.1	MSTRG.6281	123.172	-5.2112	0.4342	-12.0017	3.48107e-33	2.80666e-31	187	228	300	6	4	10	YUC2_ARATH|YUC2_ARATH|Q:599-1807,H:1-401|69.059%ID|E:0|RecName: Full=Indole-3-pyruvate monooxygenase YUCCA2;	YUC2_ARATH|YUC2_ARATH|Q:1-403,H:1-401|69.059%ID|E:0|RecName: Full=Indole-3-pyruvate monooxygenase YUCCA2;	KEGG:ath:AT4G13260	GO:0050660|molecular_function|flavin adenine dinucleotide binding`GO:0103075|molecular_function|indole-3-pyruvate monooxygenase activity`GO:0004499|molecular_function|N,N-dimethylaniline monooxygenase activity`GO:0050661|molecular_function|NADP binding`GO:0009851|biological_process|auxin biosynthetic process`GO:0009723|biological_process|response to ethylene	GO:0050660|molecular_function|flavin adenine dinucleotide binding`GO:0103075|molecular_function|indole-3-pyruvate monooxygenase activity`GO:0004499|molecular_function|N,N-dimethylaniline monooxygenase activity`GO:0050661|molecular_function|NADP binding`GO:0009851|biological_process|auxin biosynthetic process`GO:0009723|biological_process|response to ethylene		0.79378679	Nucleus
MSTRG.31773.1	MSTRG.31773	276.068	-5.1987	0.3311	-15.7029	1.44502e-55	3.32582e-53	640	381	592	16	20	9	PUN1_CAPCH|PUN1_CAPCH|Q:83-1360,H:12-438|34.554%ID|E:5.31e-70|RecName: Full=Acyltransferase Pun1 {ECO:0000305};	PUN1_CAPCH|PUN1_CAPCH|Q:28-453,H:12-438|35.011%ID|E:7.52e-77|RecName: Full=Acyltransferase Pun1 {ECO:0000305};	.	GO:0016747|molecular_function|acyltransferase activity, transferring groups other than amino-acyl groups`GO:0016755|molecular_function|aminoacyltransferase activity`GO:0009821|biological_process|alkaloid biosynthetic process	GO:0016747|molecular_function|acyltransferase activity, transferring groups other than amino-acyl groups`GO:0016755|molecular_function|aminoacyltransferase activity`GO:0009821|biological_process|alkaloid biosynthetic process		0.73476852	Endoplasmic_Reticulum
MSTRG.15511.1	MSTRG.15511	3.2937	-5.1956	1.8343	-2.8324	0.00462028	0.015058	5	8	6	0	0	0							2.2075765	Nucleus			lncRNA
MSTRG.11794.1	MSTRG.11794	3.2691	-5.1857	1.8479	-2.8062	0.00501239	0.016132	4	8	7	0	0	0							1.0697023	Nucleus			lncRNA
MSTRG.25932.1	MSTRG.25932	91.6621	-5.1857	0.5227	-9.9217	3.35054e-23	1.45115e-21	125	188	214	8	5	2	EGC_CITJA|EGC_CITJA|Q:171-566,H:7-130|36.029%ID|E:8.87e-18|RecName: Full=EG45-like domain containing protein;	EGC_CITJA|EGC_CITJA|Q:11-142,H:7-130|36.029%ID|E:2.64e-19|RecName: Full=EG45-like domain containing protein;	.	GO:0048046|cellular_component|apoplast`GO:0009627|biological_process|systemic acquired resistance	GO:0048046|cellular_component|apoplast`GO:0009627|biological_process|systemic acquired resistance		0.80463403	Endoplasmic_Reticulum			lncRNA
MSTRG.25932.2	MSTRG.25932	91.6621	-5.1857	0.5227	-9.9217	3.35054e-23	1.45115e-21	125	188	214	8	5	2	EGC_CITJA|EGC_CITJA|Q:145-540,H:7-130|36.029%ID|E:8.26e-18|RecName: Full=EG45-like domain containing protein;	EGC_CITJA|EGC_CITJA|Q:11-142,H:7-130|36.029%ID|E:2.64e-19|RecName: Full=EG45-like domain containing protein;	.	GO:0048046|cellular_component|apoplast`GO:0009627|biological_process|systemic acquired resistance	GO:0048046|cellular_component|apoplast`GO:0009627|biological_process|systemic acquired resistance		1.1381286	Endoplasmic_Reticulum			lncRNA
MSTRG.20506.1	MSTRG.20506	201.292	-5.1855	0.3601	-14.3985	5.28736e-47	8.18043e-45	341	344	487	16	12	5	STOP2_ARATH|STOP2_ARATH|Q:3-503,H:201-361|73.653%ID|E:6.58e-87|RecName: Full=Protein SENSITIVE TO PROTON RHIZOTOXICITY 2 {ECO:0000303|PubMed:23935008};	STOP2_ARATH|STOP2_ARATH|Q:1-167,H:201-361|73.653%ID|E:1.87e-89|RecName: Full=Protein SENSITIVE TO PROTON RHIZOTOXICITY 2 {ECO:0000303|PubMed:23935008};	KEGG:ath:AT5G22890	GO:0005634|cellular_component|nucleus`GO:0003700|molecular_function|DNA-binding transcription factor activity`GO:0046872|molecular_function|metal ion binding`GO:0006355|biological_process|regulation of transcription, DNA-templated`GO:0010447|biological_process|response to acidic pH`GO:0010044|biological_process|response to aluminum ion`GO:0010200|biological_process|response to chitin	GO:0005634|cellular_component|nucleus`GO:0003700|molecular_function|DNA-binding transcription factor activity`GO:0046872|molecular_function|metal ion binding`GO:0006355|biological_process|regulation of transcription, DNA-templated`GO:0010447|biological_process|response to acidic pH`GO:0010044|biological_process|response to aluminum ion`GO:0010200|biological_process|response to chitin		0.9292346	Nucleus
MSTRG.8575.1	MSTRG.8575	3.2398	-5.1823	1.8561	-2.7921	0.00523746	0.0167557	8	3	9	0	0	0	SAT_CATRO|SAT_CATRO|Q:1474-233,H:4-410|38.967%ID|E:4.61e-91|RecName: Full=Stemmadenine O-acetyltransferase {ECO:0000303|PubMed:29511102};	SAT_CATRO|SAT_CATRO|Q:5-418,H:4-410|38.967%ID|E:2.18e-92|RecName: Full=Stemmadenine O-acetyltransferase {ECO:0000303|PubMed:29511102};	.	GO:0016491|molecular_function|oxidoreductase activity`GO:0016747|molecular_function|acyltransferase activity, transferring groups other than amino-acyl groups`GO:0009820|biological_process|alkaloid metabolic process	GO:0016491|molecular_function|oxidoreductase activity`GO:0016747|molecular_function|acyltransferase activity, transferring groups other than amino-acyl groups`GO:0009820|biological_process|alkaloid metabolic process		0.40171231	Mitochondria			lncRNA
MSTRG.31553.1	MSTRG.31553	17.7247	-5.1567	1.0156	-5.0776	3.82286e-07	3.10931e-06	41	26	36	0	1	2	CXE1_ACTER|CXE1_ACTER|Q:573-1028,H:173-324|57.237%ID|E:7.74e-75|RecName: Full=Carboxylesterase 1;|Eukaryota; Viridiplantae; Streptophyta; Embryophyta; Tracheophyta; Spermatophyta; Magnoliopsida; eudicotyledons; Gunneridae; Pentapetalae; asterids; Ericales; Actinidiaceae; Actinidia`CXE1_ACTER|CXE1_ACTER|Q:310-573,H:83-170|57.955%ID|E:7.74e-75|RecName: Full=Carboxylesterase 1;|Eukaryota; Viridiplan…		.	GO:0080030|molecular_function|methyl indole-3-acetate esterase activity	.		1.1517487	Mitochondria
MSTRG.4894.1	MSTRG.4894	6.3249	-5.1444	2.1087	-2.4396	0.0147025	0.0402565	34	0	3	0	1	0	C87A3_ORYSJ|C87A3_ORYSJ|Q:115-1164,H:57-406|46.591%ID|E:2.08e-116|RecName: Full=Cytochrome P450 87A3;	C87A3_ORYSJ|C87A3_ORYSJ|Q:39-388,H:57-406|46.591%ID|E:1.7e-116|RecName: Full=Cytochrome P450 87A3;	KEGG:osa:4336709	GO:0030659|cellular_component|cytoplasmic vesicle membrane`GO:0016021|cellular_component|integral component of membrane`GO:0020037|molecular_function|heme binding`GO:0005506|molecular_function|iron ion binding`GO:0004497|molecular_function|monooxygenase activity`GO:0016491|molecular_function|oxidoreductase activity`GO:0016705|molecular_function|oxidoreductase activity, acting on paired donors, wi…	GO:0030659|cellular_component|cytoplasmic vesicle membrane`GO:0016021|cellular_component|integral component of membrane`GO:0020037|molecular_function|heme binding`GO:0005506|molecular_function|iron ion binding`GO:0004497|molecular_function|monooxygenase activity`GO:0016491|molecular_function|oxidoreductase activity`GO:0016705|molecular_function|oxidoreductase activity, acting on paired donors, wi…		0.76958505	Mitochondria
MSTRG.16182.1	MSTRG.16182	3.1743	-5.1403	1.876	-2.74	0.006143	0.0191639	6	8	4	0	0	0	C84A1_ARATH|C84A1_ARATH|Q:585-1,H:110-312|71.429%ID|E:1.12e-83|RecName: Full=Cytochrome P450 84A1;	C84A1_ARATH|C84A1_ARATH|Q:1-182,H:123-312|72.632%ID|E:3.92e-85|RecName: Full=Cytochrome P450 84A1;	KEGG:ath:AT4G36220	GO:0005783|cellular_component|endoplasmic reticulum`GO:0016021|cellular_component|integral component of membrane`GO:0005886|cellular_component|plasma membrane`GO:0020037|molecular_function|heme binding`GO:0005506|molecular_function|iron ion binding`GO:0004497|molecular_function|monooxygenase activity`GO:0016705|molecular_function|oxidoreductase activity, acting on paired donors, with incorporatio…	GO:0005783|cellular_component|endoplasmic reticulum`GO:0016021|cellular_component|integral component of membrane`GO:0005886|cellular_component|plasma membrane`GO:0020037|molecular_function|heme binding`GO:0005506|molecular_function|iron ion binding`GO:0004497|molecular_function|monooxygenase activity`GO:0016705|molecular_function|oxidoreductase activity, acting on paired donors, with incorporatio…		1.8894794	Nucleus			lncRNA
MSTRG.6635.1	MSTRG.6635	6.2818	-5.131	1.5186	-3.3787	0.000728423	0.00298409	16	10	10	0	1	0	U1125_ARATH|U1125_ARATH|Q:736-987,H:52-138|38.462%ID|E:2.44e-10|RecName: Full=U11/U12 small nuclear ribonucleoprotein 25 kDa protein;	U1125_ARATH|U1125_ARATH|Q:52-135,H:52-138|38.462%ID|E:1.26e-11|RecName: Full=U11/U12 small nuclear ribonucleoprotein 25 kDa protein;	KEGG:ath:AT3G07860	GO:0005689|cellular_component|U12-type spliceosomal complex`GO:0000398|biological_process|mRNA splicing, via spliceosome	GO:0005689|cellular_component|U12-type spliceosomal complex`GO:0000398|biological_process|mRNA splicing, via spliceosome		0.51102732	Endoplasmic_Reticulum			lncRNA
MSTRG.4479.1	MSTRG.4479	209.876	-5.121	0.3397	-15.0731	2.43546e-51	4.55202e-49	465	310	445	17	10	9	SCL32_ARATH|SCL32_ARATH|Q:400-1680,H:8-409|45.558%ID|E:5.76e-104|RecName: Full=Scarecrow-like protein 32;	SCL32_ARATH|SCL32_ARATH|Q:15-441,H:8-409|45.558%ID|E:8.57e-118|RecName: Full=Scarecrow-like protein 32;	KEGG:ath:AT3G49950	GO:0005634|cellular_component|nucleus`GO:0003700|molecular_function|DNA-binding transcription factor activity`GO:0043565|molecular_function|sequence-specific DNA binding`GO:0006355|biological_process|regulation of transcription, DNA-templated	GO:0005634|cellular_component|nucleus`GO:0003700|molecular_function|DNA-binding transcription factor activity`GO:0043565|molecular_function|sequence-specific DNA binding`GO:0006355|biological_process|regulation of transcription, DNA-templated		0.71797014	Cytoplasm
MSTRG.119.1	MSTRG.119	17.1431	-5.0937	1.0349	-4.9221	8.56115e-07	6.53204e-06	23	31	46	1	2	0							1.2536696	Mitochondria			lncRNA
MSTRG.6754.1	MSTRG.6754	824.635	-5.0936	0.348	-14.6353	1.67315e-48	2.86167e-46	1073	1420	2351	68	47	28	LAC15_ARATH|LAC15_ARATH|Q:389-2059,H:6-563|56.383%ID|E:0|RecName: Full=Laccase-15;	LAC14_ARATH|LAC14_ARATH|Q:11-563,H:23-569|55.676%ID|E:0|RecName: Full=Laccase-14;	KEGG:ath:AT5G09360	GO:0048046|cellular_component|apoplast`GO:0005507|molecular_function|copper ion binding`GO:0052716|molecular_function|hydroquinone:oxygen oxidoreductase activity`GO:0016491|molecular_function|oxidoreductase activity`GO:0009813|biological_process|flavonoid biosynthetic process`GO:0009809|biological_process|lignin biosynthetic process`GO:0046274|biological_process|lignin catabolic process`GO:001002…	GO:0048046|cellular_component|apoplast`GO:0005507|molecular_function|copper ion binding`GO:0052716|molecular_function|hydroquinone:oxygen oxidoreductase activity`GO:0016491|molecular_function|oxidoreductase activity`GO:0046274|biological_process|lignin catabolic process		1.9697721	Endoplasmic_Reticulum
MSTRG.6249.1	MSTRG.6249	235.565	-5.0927	0.3956	-12.8737	6.32875e-38	6.33991e-36	342	420	610	19	17	5			.	.	.		0.20557465	Cytoplasm
MSTRG.28591.1	MSTRG.28591	6.081	-5.0844	1.6401	-3.1	0.00193532	0.00706564	3	12	21	1	0	0	Y1571_ARATH|Y1571_ARATH|Q:1-297,H:1031-1120|45.455%ID|E:1.36e-16|RecName: Full=Probable leucine-rich repeat receptor-like protein kinase At1g35710;	Y1571_ARATH|Y1571_ARATH|Q:1-99,H:1031-1120|46.465%ID|E:1.88e-20|RecName: Full=Probable leucine-rich repeat receptor-like protein kinase At1g35710;	KEGG:ath:AT1G35710	GO:0016021|cellular_component|integral component of membrane`GO:0005886|cellular_component|plasma membrane`GO:0005524|molecular_function|ATP binding`GO:0106310|molecular_function|protein serine kinase activity`GO:0106311|molecular_function|protein threonine kinase activity`GO:0009755|biological_process|hormone-mediated signaling pathway	GO:0016021|cellular_component|integral component of membrane`GO:0005886|cellular_component|plasma membrane`GO:0005524|molecular_function|ATP binding`GO:0106310|molecular_function|protein serine kinase activity`GO:0106311|molecular_function|protein threonine kinase activity`GO:0009755|biological_process|hormone-mediated signaling pathway		0.60448568	Mitochondria
MSTRG.14251.1	MSTRG.14251	11.224	-5.0821	1.3139	-3.8679	0.000109785	0.000552079	13	28	22	0	0	2							3.4471339	Cytoplasm			lncRNA
MSTRG.21885.1	MSTRG.21885	805.545	-5.0779	0.3792	-13.3923	6.70385e-41	7.91083e-39	1313	1244	2182	64	59	18	ALMTA_ARATH|ALMTA_ARATH|Q:368-1810,H:2-489|56.048%ID|E:4.58e-176|RecName: Full=Aluminum-activated malate transporter 10;	ALMTA_ARATH|ALMTA_ARATH|Q:4-484,H:2-489|56.048%ID|E:0|RecName: Full=Aluminum-activated malate transporter 10;	.	GO:0016021|cellular_component|integral component of membrane`GO:0009705|cellular_component|plant-type vacuole membrane`GO:0015743|biological_process|malate transport	GO:0016021|cellular_component|integral component of membrane`GO:0009705|cellular_component|plant-type vacuole membrane`GO:0015743|biological_process|malate transport		0.24437247	Nucleus
MSTRG.16456.1	MSTRG.16456	44.7747	-5.0704	0.6378	-7.9497	1.86957e-15	4.19883e-14	81	72	108	1	5	2	WTR45_ARATH|WTR45_ARATH|Q:149-1198,H:2-355|61.864%ID|E:9.64e-114|RecName: Full=WAT1-related protein At5g64700;	WTR45_ARATH|WTR45_ARATH|Q:1-349,H:3-355|62.04%ID|E:1.92e-132|RecName: Full=WAT1-related protein At5g64700;	KEGG:ath:AT5G64700	GO:0016021|cellular_component|integral component of membrane`GO:0005886|cellular_component|plasma membrane`GO:0022857|molecular_function|transmembrane transporter activity	GO:0016021|cellular_component|integral component of membrane`GO:0005886|cellular_component|plasma membrane`GO:0022857|molecular_function|transmembrane transporter activity		0.59479622	Nucleus
MSTRG.30859.1	MSTRG.30859	288.502	-5.0651	0.4202	-12.0539	1.84975e-33	1.52407e-31	622	418	641	24	23	4	NC100_ARATH|NC100_ARATH|Q:269-826,H:8-194|64.021%ID|E:3.26e-81|RecName: Full=NAC domain-containing protein 100 {ECO:0000303|PubMed:15029955};	NC100_ARATH|NC100_ARATH|Q:20-205,H:8-194|64.021%ID|E:3.58e-84|RecName: Full=NAC domain-containing protein 100 {ECO:0000303|PubMed:15029955};	KEGG:ath:AT5G61430	GO:0005634|cellular_component|nucleus`GO:0003677|molecular_function|DNA binding`GO:0003700|molecular_function|DNA-binding transcription factor activity	GO:0005634|cellular_component|nucleus`GO:0003677|molecular_function|DNA binding`GO:0003700|molecular_function|DNA-binding transcription factor activity		0.44958542	Cytoplasm
MSTRG.30859.2	MSTRG.30859	288.502	-5.0651	0.4202	-12.0539	1.84975e-33	1.52407e-31	622	418	641	24	23	4	NC100_ARATH|NC100_ARATH|Q:269-823,H:8-194|64.55%ID|E:1.3e-81|RecName: Full=NAC domain-containing protein 100 {ECO:0000303|PubMed:15029955};	NC100_ARATH|NC100_ARATH|Q:20-204,H:8-194|64.55%ID|E:1.49e-84|RecName: Full=NAC domain-containing protein 100 {ECO:0000303|PubMed:15029955};	KEGG:ath:AT5G61430	GO:0005634|cellular_component|nucleus`GO:0003677|molecular_function|DNA binding`GO:0003700|molecular_function|DNA-binding transcription factor activity	GO:0005634|cellular_component|nucleus`GO:0003677|molecular_function|DNA binding`GO:0003700|molecular_function|DNA-binding transcription factor activity		0.48270122	Cytoplasm
MSTRG.30859.3	MSTRG.30859	288.502	-5.0651	0.4202	-12.0539	1.84975e-33	1.52407e-31	622	418	641	24	23	4	NC100_ARATH|NC100_ARATH|Q:225-782,H:8-194|64.021%ID|E:1.19e-82|RecName: Full=NAC domain-containing protein 100 {ECO:0000303|PubMed:15029955};	NC100_ARATH|NC100_ARATH|Q:19-204,H:8-194|64.021%ID|E:4.44e-84|RecName: Full=NAC domain-containing protein 100 {ECO:0000303|PubMed:15029955};	KEGG:ath:AT5G61430	GO:0005634|cellular_component|nucleus`GO:0003677|molecular_function|DNA binding`GO:0003700|molecular_function|DNA-binding transcription factor activity	GO:0005634|cellular_component|nucleus`GO:0003677|molecular_function|DNA binding`GO:0003700|molecular_function|DNA-binding transcription factor activity		0.10500818	Cytoplasm
MSTRG.30859.4	MSTRG.30859	288.502	-5.0651	0.4202	-12.0539	1.84975e-33	1.52407e-31	622	418	641	24	23	4	NC100_ARATH|NC100_ARATH|Q:186-740,H:8-194|64.55%ID|E:6.31e-83|RecName: Full=NAC domain-containing protein 100 {ECO:0000303|PubMed:15029955};	NC100_ARATH|NC100_ARATH|Q:19-203,H:8-194|64.55%ID|E:1.86e-84|RecName: Full=NAC domain-containing protein 100 {ECO:0000303|PubMed:15029955};	KEGG:ath:AT5G61430	GO:0005634|cellular_component|nucleus`GO:0003677|molecular_function|DNA binding`GO:0003700|molecular_function|DNA-binding transcription factor activity	GO:0005634|cellular_component|nucleus`GO:0003677|molecular_function|DNA binding`GO:0003700|molecular_function|DNA-binding transcription factor activity		0.036956783	Mitochondria
MSTRG.9568.1	MSTRG.9568	3.0057	-5.0611	1.9082	-2.6523	0.00799347	0.0240556	5	8	4	0	0	0	PMI12_ARATH|PMI12_ARATH|Q:91-513,H:4-160|29.448%ID|E:3.73e-07|RecName: Full=Pectinesterase inhibitor 12 {ECO:0000305};	PMI12_ARATH|PMI12_ARATH|Q:11-151,H:4-160|29.448%ID|E:2.28e-07|RecName: Full=Pectinesterase inhibitor 12 {ECO:0000305};	KEGG:ath:AT5G46960	GO:0048046|cellular_component|apoplast`GO:0030599|molecular_function|pectinesterase activity`GO:0046910|molecular_function|pectinesterase inhibitor activity`GO:0009793|biological_process|embryo development ending in seed dormancy`GO:0071669|biological_process|plant-type cell wall organization or biogenesis	GO:0048046|cellular_component|apoplast`GO:0030599|molecular_function|pectinesterase activity`GO:0046910|molecular_function|pectinesterase inhibitor activity`GO:0009793|biological_process|embryo development ending in seed dormancy`GO:0071669|biological_process|plant-type cell wall organization or biogenesis		0.079750859	Endoplasmic_Reticulum
MSTRG.6213.1	MSTRG.6213	2.9867	-5.061	1.8634	-2.716	0.00660735	0.0204408	5	5	8	0	0	0			.	.	.		0.48252384	Endoplasmic_Reticulum
MSTRG.6213.2	MSTRG.6213	2.9867	-5.061	1.8634	-2.716	0.00660735	0.0204408	5	5	8	0	0	0			.	.	.		0.49291204	Endoplasmic_Reticulum
MSTRG.35301.1	MSTRG.35301	5.9323	-5.0537	1.6238	-3.1123	0.00185617	0.00681509	4	9	23	0	1	0	LUPS_BETPL|LUPS_BETPL|Q:116-1327,H:1-404|85.891%ID|E:0|RecName: Full=Lupeol synthase;	LUPS_BETPL|LUPS_BETPL|Q:1-404,H:1-404|85.891%ID|E:0|RecName: Full=Lupeol synthase;	KEGG:ag:BAB83087	GO:0005811|cellular_component|lipid droplet`GO:0042300|molecular_function|beta-amyrin synthase activity`GO:0000250|molecular_function|lanosterol synthase activity`GO:0042299|molecular_function|lupeol synthase activity`GO:0019745|biological_process|pentacyclic triterpenoid biosynthetic process	GO:0005811|cellular_component|lipid droplet`GO:0042300|molecular_function|beta-amyrin synthase activity`GO:0000250|molecular_function|lanosterol synthase activity`GO:0042299|molecular_function|lupeol synthase activity`GO:0019745|biological_process|pentacyclic triterpenoid biosynthetic process		0.36846154	Nucleus
MSTRG.7005.1	MSTRG.7005	5.9251	-5.0443	1.5159	-3.3276	0.000876115	0.00352026	11	11	12	0	1	0							2.1266083	Nucleus			lncRNA
MSTRG.11933.1	MSTRG.11933	5.8375	-5.029	1.5724	-3.1983	0.00138219	0.00527947	6	9	20	0	1	0							1.5341776	Nucleus			lncRNA
MSTRG.29129.1	MSTRG.29129	48.992	-5.0248	0.6186	-8.1233	4.53653e-16	1.08912e-14	71	98	112	3	2	4	P2C04_ARATH|P2C04_ARATH|Q:1419-2228,H:353-625|65.217%ID|E:3.78e-109|RecName: Full=Probable protein phosphatase 2C 4;|Eukaryota; Viridiplantae; Streptophyta; Embryophyta; Tracheophyta; Spermatophyta; Magnoliopsida; eudicotyledons; Gunneridae; Pentapetalae; rosids; malvids; Brassicales; Brassicaceae; Camelineae; Arabidopsis`P2C04_ARATH|P2C04_ARATH|Q:1039-1293,H:252-341|63.736%ID|E:3.2e-44|RecName: …	P2C04_ARATH|P2C04_ARATH|Q:1-224,H:404-628|67.257%ID|E:1.45e-100|RecName: Full=Probable protein phosphatase 2C 4;	KEGG:ath:AT1G07630	GO:0005634|cellular_component|nucleus`GO:0005886|cellular_component|plasma membrane`GO:0046872|molecular_function|metal ion binding`GO:0106306|molecular_function|protein serine phosphatase activity`GO:0004722|molecular_function|protein serine/threonine phosphatase activity`GO:0106307|molecular_function|protein threonine phosphatase activity`GO:0048366|biological_process|leaf development`GO:000647…	GO:0005634|cellular_component|nucleus`GO:0005886|cellular_component|plasma membrane`GO:0046872|molecular_function|metal ion binding`GO:0106306|molecular_function|protein serine phosphatase activity`GO:0004722|molecular_function|protein serine/threonine phosphatase activity`GO:0106307|molecular_function|protein threonine phosphatase activity`GO:0048366|biological_process|leaf development`GO:000647…		0.55587423	Mitochondria
MSTRG.22746.1	MSTRG.22746	10.7587	-5.0234	1.3702	-3.6661	0.000246264	0.00113622	8	27	26	0	0	2							2.5623344	Cytoplasm			lncRNA
MSTRG.153.1	MSTRG.153	5.8648	-5.022	1.5962	-3.1463	0.00165376	0.00615635	7	17	8	0	1	0							1.2811514	Mitochondria			lncRNA
MSTRG.16920.1	MSTRG.16920	2.8832	-5.0147	1.9473	-2.5752	0.0100178	0.0292004	3	4	11	0	0	0	EGS1_PETHY|EGS1_PETHY|Q:680-87,H:12-187|49.057%ID|E:1.32e-53|RecName: Full=Eugenol synthase 1 {ECO:0000303|PubMed:18208524};	IFR_MEDSA|IFR_MEDSA|Q:1-76,H:128-197|55.263%ID|E:3.93e-20|RecName: Full=Isoflavone reductase {ECO:0000303|PubMed:7866024};	.	GO:0000166|molecular_function|nucleotide binding`GO:0016491|molecular_function|oxidoreductase activity`GO:0009699|biological_process|phenylpropanoid biosynthetic process	GO:0047526|molecular_function|2'-hydroxyisoflavone reductase activity`GO:0006952|biological_process|defense response		1.2059421	Nucleus			lncRNA
MSTRG.29050.1	MSTRG.29050	2.8832	-5.0147	1.9473	-2.5752	0.0100178	0.0292004	3	4	11	0	0	0	USPL1_ARATH|USPL1_ARATH|Q:781-260,H:99-278|42.541%ID|E:1.62e-42|RecName: Full=BURP domain protein USPL1 {ECO:0000303|PubMed:19639386};		KEGG:ath:AT1G49320	GO:0005795|cellular_component|Golgi stack`GO:0000326|cellular_component|protein storage vacuole`GO:0048316|biological_process|seed development	.		1.8723251	Extracellular_region			lncRNA
MSTRG.29050.2	MSTRG.29050	2.8832	-5.0147	1.9473	-2.5752	0.0100178	0.0292004	3	4	11	0	0	0	BURP3_ORYSJ|BURP3_ORYSJ|Q:840-199,H:213-428|43.836%ID|E:1.95e-51|RecName: Full=BURP domain-containing protein 3;	BURP6_ORYSJ|BURP6_ORYSJ|Q:93-188,H:28-124|49.485%ID|E:8.91e-23|RecName: Full=BURP domain-containing protein 6;	KEGG:osa:4324159	.	.		1.7045783	Extracellular_region			lncRNA
MSTRG.29050.3	MSTRG.29050	2.8832	-5.0147	1.9473	-2.5752	0.0100178	0.0292004	3	4	11	0	0	0							3.0294907	Extracellular_region			lncRNA
MSTRG.19868.1	MSTRG.19868	5.7692	-5.0145	1.6297	-3.0769	0.00209149	0.00756635	8	4	24	1	0	0							0.63008209	Extracellular_region			lncRNA
MSTRG.30221.1	MSTRG.30221	5.8211	-5.0136	1.5284	-3.2803	0.00103682	0.0040945	10	12	11	1	0	0	GSOX3_ARATH|GSOX3_ARATH|Q:728-192,H:1-183|64.481%ID|E:1.22e-58|RecName: Full=Flavin-containing monooxygenase FMO GS-OX3;		KEGG:ath:AT1G62560	GO:0016021|cellular_component|integral component of membrane`GO:0080102|molecular_function|3-methylthiopropyl glucosinolate S-oxygenase activity`GO:0080103|molecular_function|4-methylthiopropyl glucosinolate S-oxygenase activity`GO:0080104|molecular_function|5-methylthiopropyl glucosinolate S-oxygenase activity`GO:0080105|molecular_function|6-methylthiopropyl glucosinolate S-oxygenase activity`GO…	.		0.058327026	Mitochondria			lncRNA
MSTRG.20127.1	MSTRG.20127	5.7963	-5.012	1.6478	-3.0417	0.00235251	0.00838431	3	15	15	0	0	1							2.2163065	Cytoplasm			lncRNA
MSTRG.1432.1	MSTRG.1432	38.6193	-5.0071	0.9109	-5.4971	3.86187e-08	3.66187e-07	43	65	120	7	0	0	ALMT1_ARATH|ALMT1_ARATH|Q:593-1444,H:119-402|43.103%ID|E:1.27e-75|RecName: Full=Aluminum-activated malate transporter 1;|Eukaryota; Viridiplantae; Streptophyta; Embryophyta; Tracheophyta; Spermatophyta; Magnoliopsida; eudicotyledons; Gunneridae; Pentapetalae; rosids; malvids; Brassicales; Brassicaceae; Camelineae; Arabidopsis`ALMT1_ARATH|ALMT1_ARATH|Q:252-587,H:2-115|45.614%ID|E:1.27e-75|RecName:…	ALMT8_ARATH|ALMT8_ARATH|Q:2-286,H:145-427|48.11%ID|E:1.85e-74|RecName: Full=Aluminum-activated malate transporter 8;	KEGG:ath:AT3G11680	GO:0016021|cellular_component|integral component of membrane`GO:0009705|cellular_component|plant-type vacuole membrane`GO:0005886|cellular_component|plasma membrane`GO:0015140|molecular_function|malate transmembrane transporter activity`GO:0071423|biological_process|malate transmembrane transport`GO:0010044|biological_process|response to aluminum ion	GO:0016021|cellular_component|integral component of membrane`GO:0009705|cellular_component|plant-type vacuole membrane`GO:0015743|biological_process|malate transport		0.48604607	Mitochondria
MSTRG.1432.2	MSTRG.1432	38.6193	-5.0071	0.9109	-5.4971	3.86187e-08	3.66187e-07	43	65	120	7	0	0	ALMT1_ARATH|ALMT1_ARATH|Q:246-1442,H:3-403|43.489%ID|E:1.95e-97|RecName: Full=Aluminum-activated malate transporter 1;	ALMT1_ARATH|ALMT1_ARATH|Q:32-430,H:3-403|43.489%ID|E:1.9e-111|RecName: Full=Aluminum-activated malate transporter 1;	KEGG:ath:AT1G08430	GO:0016021|cellular_component|integral component of membrane`GO:0009705|cellular_component|plant-type vacuole membrane`GO:0005886|cellular_component|plasma membrane`GO:0015140|molecular_function|malate transmembrane transporter activity`GO:0071423|biological_process|malate transmembrane transport`GO:0010044|biological_process|response to aluminum ion	GO:0016021|cellular_component|integral component of membrane`GO:0009705|cellular_component|plant-type vacuole membrane`GO:0005886|cellular_component|plasma membrane`GO:0015140|molecular_function|malate transmembrane transporter activity`GO:0071423|biological_process|malate transmembrane transport`GO:0010044|biological_process|response to aluminum ion		0.47395997	Mitochondria
MSTRG.16733.1	MSTRG.16733	81.5386	-5.0058	0.5524	-9.0614	1.28812e-19	4.26043e-18	195	110	169	10	4	1	PER10_ARATH|PER10_ARATH|Q:158-1066,H:44-346|64.262%ID|E:6.83e-138|RecName: Full=Peroxidase 10;	PER10_ARATH|PER10_ARATH|Q:23-325,H:44-346|64.262%ID|E:2.1e-139|RecName: Full=Peroxidase 10;	KEGG:ath:AT1G49570	GO:0005576|cellular_component|extracellular region`GO:0020037|molecular_function|heme binding`GO:0046872|molecular_function|metal ion binding`GO:0004601|molecular_function|peroxidase activity`GO:0042744|biological_process|hydrogen peroxide catabolic process`GO:0006979|biological_process|response to oxidative stress	GO:0005576|cellular_component|extracellular region`GO:0020037|molecular_function|heme binding`GO:0046872|molecular_function|metal ion binding`GO:0004601|molecular_function|peroxidase activity`GO:0042744|biological_process|hydrogen peroxide catabolic process`GO:0006979|biological_process|response to oxidative stress		0.3774573	Nucleus
MSTRG.23693.1	MSTRG.23693	572.625	-5.0057	0.2991	-16.7355	7.22312e-63	2.28587e-60	1026	967	1323	38	50	18	Y5279_ARATH|Y5279_ARATH|Q:154-1767,H:1-499|57.749%ID|E:1.29e-170|RecName: Full=DUF21 domain-containing protein At5g52790;	Y5279_ARATH|Y5279_ARATH|Q:1-538,H:1-499|57.565%ID|E:0|RecName: Full=DUF21 domain-containing protein At5g52790;	KEGG:ath:AT5G52790	GO:0016021|cellular_component|integral component of membrane`GO:0043231|cellular_component|intracellular membrane-bounded organelle	GO:0016021|cellular_component|integral component of membrane`GO:0043231|cellular_component|intracellular membrane-bounded organelle		1.1907101	Endoplasmic_Reticulum
MSTRG.23693.2	MSTRG.23693	572.625	-5.0057	0.2991	-16.7355	7.22312e-63	2.28587e-60	1026	967	1323	38	50	18	Y5279_ARATH|Y5279_ARATH|Q:221-1834,H:1-499|57.749%ID|E:1.49e-174|RecName: Full=DUF21 domain-containing protein At5g52790;	Y5279_ARATH|Y5279_ARATH|Q:1-538,H:1-499|57.565%ID|E:0|RecName: Full=DUF21 domain-containing protein At5g52790;	KEGG:ath:AT5G52790	GO:0016021|cellular_component|integral component of membrane`GO:0043231|cellular_component|intracellular membrane-bounded organelle	GO:0016021|cellular_component|integral component of membrane`GO:0043231|cellular_component|intracellular membrane-bounded organelle		1.0734158	Endoplasmic_Reticulum
MSTRG.23693.3	MSTRG.23693	572.625	-5.0057	0.2991	-16.7355	7.22312e-63	2.28587e-60	1026	967	1323	38	50	18	Y5279_ARATH|Y5279_ARATH|Q:34-486,H:357-499|46.154%ID|E:7.62e-19|RecName: Full=DUF21 domain-containing protein At5g52790;	Y5279_ARATH|Y5279_ARATH|Q:12-162,H:357-499|45.513%ID|E:5.17e-22|RecName: Full=DUF21 domain-containing protein At5g52790;	KEGG:ath:AT5G52790	GO:0016021|cellular_component|integral component of membrane`GO:0043231|cellular_component|intracellular membrane-bounded organelle	GO:0016021|cellular_component|integral component of membrane`GO:0043231|cellular_component|intracellular membrane-bounded organelle		1.4929196	Endoplasmic_Reticulum
MSTRG.23693.4	MSTRG.23693	572.625	-5.0057	0.2991	-16.7355	7.22312e-63	2.28587e-60	1026	967	1323	38	50	18	Y5279_ARATH|Y5279_ARATH|Q:116-1729,H:1-499|57.749%ID|E:4.81e-175|RecName: Full=DUF21 domain-containing protein At5g52790;	Y5279_ARATH|Y5279_ARATH|Q:1-538,H:1-499|57.565%ID|E:0|RecName: Full=DUF21 domain-containing protein At5g52790;	KEGG:ath:AT5G52790	GO:0016021|cellular_component|integral component of membrane`GO:0043231|cellular_component|intracellular membrane-bounded organelle	GO:0016021|cellular_component|integral component of membrane`GO:0043231|cellular_component|intracellular membrane-bounded organelle		0.85945061	Endoplasmic_Reticulum
MSTRG.23693.5	MSTRG.23693	572.625	-5.0057	0.2991	-16.7355	7.22312e-63	2.28587e-60	1026	967	1323	38	50	18	Y5279_ARATH|Y5279_ARATH|Q:116-1729,H:1-499|57.749%ID|E:5.91e-175|RecName: Full=DUF21 domain-containing protein At5g52790;	Y5279_ARATH|Y5279_ARATH|Q:1-538,H:1-499|57.565%ID|E:0|RecName: Full=DUF21 domain-containing protein At5g52790;	KEGG:ath:AT5G52790	GO:0016021|cellular_component|integral component of membrane`GO:0043231|cellular_component|intracellular membrane-bounded organelle	GO:0016021|cellular_component|integral component of membrane`GO:0043231|cellular_component|intracellular membrane-bounded organelle		1.0132168	Endoplasmic_Reticulum
MSTRG.23693.6	MSTRG.23693	572.625	-5.0057	0.2991	-16.7355	7.22312e-63	2.28587e-60	1026	967	1323	38	50	18	Y5279_ARATH|Y5279_ARATH|Q:116-1729,H:1-499|57.749%ID|E:5.91e-175|RecName: Full=DUF21 domain-containing protein At5g52790;	Y5279_ARATH|Y5279_ARATH|Q:1-538,H:1-499|57.565%ID|E:0|RecName: Full=DUF21 domain-containing protein At5g52790;	KEGG:ath:AT5G52790	GO:0016021|cellular_component|integral component of membrane`GO:0043231|cellular_component|intracellular membrane-bounded organelle	GO:0016021|cellular_component|integral component of membrane`GO:0043231|cellular_component|intracellular membrane-bounded organelle		1.0132168	Endoplasmic_Reticulum
MSTRG.23693.7	MSTRG.23693	572.625	-5.0057	0.2991	-16.7355	7.22312e-63	2.28587e-60	1026	967	1323	38	50	18	Y5279_ARATH|Y5279_ARATH|Q:116-1729,H:1-499|57.749%ID|E:4.12e-175|RecName: Full=DUF21 domain-containing protein At5g52790;	Y5279_ARATH|Y5279_ARATH|Q:1-538,H:1-499|57.565%ID|E:0|RecName: Full=DUF21 domain-containing protein At5g52790;	KEGG:ath:AT5G52790	GO:0016021|cellular_component|integral component of membrane`GO:0043231|cellular_component|intracellular membrane-bounded organelle	GO:0016021|cellular_component|integral component of membrane`GO:0043231|cellular_component|intracellular membrane-bounded organelle		0.87023316	Endoplasmic_Reticulum
MSTRG.23693.8	MSTRG.23693	572.625	-5.0057	0.2991	-16.7355	7.22312e-63	2.28587e-60	1026	967	1323	38	50	18	Y5279_ARATH|Y5279_ARATH|Q:116-1729,H:1-499|57.749%ID|E:3.99e-175|RecName: Full=DUF21 domain-containing protein At5g52790;	Y5279_ARATH|Y5279_ARATH|Q:1-538,H:1-499|57.565%ID|E:0|RecName: Full=DUF21 domain-containing protein At5g52790;	KEGG:ath:AT5G52790	GO:0016021|cellular_component|integral component of membrane`GO:0043231|cellular_component|intracellular membrane-bounded organelle	GO:0016021|cellular_component|integral component of membrane`GO:0043231|cellular_component|intracellular membrane-bounded organelle		0.91460944	Endoplasmic_Reticulum
MSTRG.23693.9	MSTRG.23693	572.625	-5.0057	0.2991	-16.7355	7.22312e-63	2.28587e-60	1026	967	1323	38	50	18	Y5279_ARATH|Y5279_ARATH|Q:221-1834,H:1-499|57.749%ID|E:2.47e-173|RecName: Full=DUF21 domain-containing protein At5g52790;	Y5279_ARATH|Y5279_ARATH|Q:1-538,H:1-499|57.565%ID|E:0|RecName: Full=DUF21 domain-containing protein At5g52790;	KEGG:ath:AT5G52790	GO:0016021|cellular_component|integral component of membrane`GO:0043231|cellular_component|intracellular membrane-bounded organelle	GO:0016021|cellular_component|integral component of membrane`GO:0043231|cellular_component|intracellular membrane-bounded organelle		1.0359481	Endoplasmic_Reticulum
MSTRG.34758.1	MSTRG.34758	10.5612	-4.9973	1.2947	-3.8598	0.000113496	0.00056876	14	18	30	0	0	2	M310_ARATH|M310_ARATH|Q:1964-2296,H:38-149|41.964%ID|E:1.94e-20|RecName: Full=Uncharacterized mitochondrial protein AtMg00310;|Eukaryota; Viridiplantae; Streptophyta; Embryophyta; Tracheophyta; Spermatophyta; Magnoliopsida; eudicotyledons; Gunneridae; Pentapetalae; rosids; malvids; Brassicales; Brassicaceae; Camelineae; Arabidopsis`M310_ARATH|M310_ARATH|Q:1855-1965,H:2-38|32.432%ID|E:1.94e-20|Rec…	M1250_ARATH|M1250_ARATH|Q:57-105,H:11-59|53.061%ID|E:2.96e-11|RecName: Full=Uncharacterized mitochondrial protein AtMg01250;	KEGG:ath:ArthMp102	GO:0005739|cellular_component|mitochondrion	GO:0005739|cellular_component|mitochondrion		--	Non-Standard-Nucleotide
MSTRG.12988.1	MSTRG.12988	2.8518	-4.9939	2.0547	-2.4305	0.0150787	0.0411129	12	2	3	0	0	0							3.0448945	Extracellular_region			lncRNA
MSTRG.18535.1	MSTRG.18535	16.0795	-4.9923	1.1178	-4.4663	7.95673e-06	5.10451e-05	14	42	34	1	2	0	RNHX1_ARATH|RNHX1_ARATH|Q:1399-53,H:1-465|28.112%ID|E:2.47e-55|RecName: Full=Putative ribonuclease H protein At1g65750;	RNHX1_ARATH|RNHX1_ARATH|Q:2-210,H:124-346|26.009%ID|E:1.41e-18|RecName: Full=Putative ribonuclease H protein At1g65750;	.	GO:0046872|molecular_function|metal ion binding`GO:0003676|molecular_function|nucleic acid binding`GO:0004523|molecular_function|RNA-DNA hybrid ribonuclease activity	GO:0046872|molecular_function|metal ion binding`GO:0003676|molecular_function|nucleic acid binding`GO:0004523|molecular_function|RNA-DNA hybrid ribonuclease activity		0.84753246	Cytoplasm			lncRNA
MSTRG.15354.1	MSTRG.15354	37.4241	-4.9871	0.8359	-5.9661	2.42994e-09	2.721e-08	126	38	52	3	4	0	HYH_ARATH|HYH_ARATH|Q:211-603,H:21-147|62.879%ID|E:2.45e-43|RecName: Full=Transcription factor HY5-like;	HYH_ARATH|HYH_ARATH|Q:27-157,H:21-147|62.879%ID|E:3.88e-45|RecName: Full=Transcription factor HY5-like;	KEGG:ath:AT3G17609	GO:0005634|cellular_component|nucleus`GO:0003700|molecular_function|DNA-binding transcription factor activity`GO:0000981|molecular_function|DNA-binding transcription factor activity, RNA polymerase II-specific`GO:0000976|molecular_function|transcription cis-regulatory region binding`GO:0045944|biological_process|positive regulation of transcription by RNA polymerase II`GO:0010017|biological_proce…	GO:0005634|cellular_component|nucleus`GO:0003700|molecular_function|DNA-binding transcription factor activity`GO:0000981|molecular_function|DNA-binding transcription factor activity, RNA polymerase II-specific`GO:0000976|molecular_function|transcription cis-regulatory region binding`GO:0045944|biological_process|positive regulation of transcription by RNA polymerase II`GO:0010017|biological_proce…		1.5073496	Extracellular_region
MSTRG.580.1	MSTRG.580	2.8078	-4.9732	1.9276	-2.58	0.00987899	0.0288719	8	3	6	0	0	0							1.1434244	Mitochondria			lncRNA
MSTRG.24065.1	MSTRG.24065	15.7665	-4.9723	1.0071	-4.9371	7.93047e-07	6.08753e-06	31	26	34	1	1	1	FAR1_ARATH|FAR1_ARATH|Q:432-1439,H:54-388|27.566%ID|E:5.41e-58|RecName: Full=Protein FAR-RED IMPAIRED RESPONSE 1;|Eukaryota; Viridiplantae; Streptophyta; Embryophyta; Tracheophyta; Spermatophyta; Magnoliopsida; eudicotyledons; Gunneridae; Pentapetalae; rosids; malvids; Brassicales; Brassicaceae; Camelineae; Arabidopsis`FAR1_ARATH|FAR1_ARATH|Q:1436-2098,H:388-611|30.667%ID|E:5.41e-58|RecName: Full…	FRS5_ARATH|FRS5_ARATH|Q:1-163,H:432-598|30.588%ID|E:1.44e-16|RecName: Full=Protein FAR1-RELATED SEQUENCE 5;	KEGG:ath:AT4G38180	GO:0005634|cellular_component|nucleus`GO:0003700|molecular_function|DNA-binding transcription factor activity`GO:0008270|molecular_function|zinc ion binding`GO:0010018|biological_process|far-red light signaling pathway`GO:1900056|biological_process|negative regulation of leaf senescence`GO:0042753|biological_process|positive regulation of circadian rhythm`GO:0045893|biological_process|positive re…	GO:0005634|cellular_component|nucleus`GO:0008270|molecular_function|zinc ion binding`GO:0006355|biological_process|regulation of transcription, DNA-templated		1.734633	Nucleus
MSTRG.31092.1	MSTRG.31092	132.247	-4.9717	0.5598	-8.8809	6.63513e-19	2.05541e-17	358	145	271	9	15	1	NFYB5_ARATH|NFYB5_ARATH|Q:225-476,H:45-128|89.286%ID|E:1.78e-48|RecName: Full=Nuclear transcription factor Y subunit B-5;	NFYB5_ARATH|NFYB5_ARATH|Q:27-127,H:45-145|84.158%ID|E:1.6e-60|RecName: Full=Nuclear transcription factor Y subunit B-5;	KEGG:ath:AT2G47810	GO:0016602|cellular_component|CCAAT-binding factor complex`GO:0001228|molecular_function|DNA-binding transcription activator activity, RNA polymerase II-specific`GO:0003700|molecular_function|DNA-binding transcription factor activity`GO:0000981|molecular_function|DNA-binding transcription factor activity, RNA polymerase II-specific`GO:0046982|molecular_function|protein heterodimerization activity…	GO:0016602|cellular_component|CCAAT-binding factor complex`GO:0001228|molecular_function|DNA-binding transcription activator activity, RNA polymerase II-specific`GO:0003700|molecular_function|DNA-binding transcription factor activity`GO:0000981|molecular_function|DNA-binding transcription factor activity, RNA polymerase II-specific`GO:0046982|molecular_function|protein heterodimerization activity…		1.4802798	Nucleus
MSTRG.31092.2	MSTRG.31092	132.247	-4.9717	0.5598	-8.8809	6.63513e-19	2.05541e-17	358	145	271	9	15	1	NFYB5_ARATH|NFYB5_ARATH|Q:223-474,H:45-128|89.286%ID|E:6.39e-50|RecName: Full=Nuclear transcription factor Y subunit B-5;	NFYB5_ARATH|NFYB5_ARATH|Q:27-127,H:45-145|84.158%ID|E:1.6e-60|RecName: Full=Nuclear transcription factor Y subunit B-5;	KEGG:ath:AT2G47810	GO:0016602|cellular_component|CCAAT-binding factor complex`GO:0001228|molecular_function|DNA-binding transcription activator activity, RNA polymerase II-specific`GO:0003700|molecular_function|DNA-binding transcription factor activity`GO:0000981|molecular_function|DNA-binding transcription factor activity, RNA polymerase II-specific`GO:0046982|molecular_function|protein heterodimerization activity…	GO:0016602|cellular_component|CCAAT-binding factor complex`GO:0001228|molecular_function|DNA-binding transcription activator activity, RNA polymerase II-specific`GO:0003700|molecular_function|DNA-binding transcription factor activity`GO:0000981|molecular_function|DNA-binding transcription factor activity, RNA polymerase II-specific`GO:0046982|molecular_function|protein heterodimerization activity…		1.5996241	Nucleus
MSTRG.15472.1	MSTRG.15472	816.267	-4.9706	0.3262	-15.2365	2.02277e-52	3.99518e-50	1132	1448	2173	68	57	29	AMT14_ARATH|AMT14_ARATH|Q:128-1327,H:3-406|80.198%ID|E:0|RecName: Full=Ammonium transporter 1 member 4;|Eukaryota; Viridiplantae; Streptophyta; Embryophyta; Tracheophyta; Spermatophyta; Magnoliopsida; eudicotyledons; Gunneridae; Pentapetalae; rosids; malvids; Brassicales; Brassicaceae; Camelineae; Arabidopsis`AMT14_ARATH|AMT14_ARATH|Q:1381-1602,H:428-502|50.667%ID|E:8.39e-11|RecName: Full=Ammoniu…	AMT12_SOLLC|AMT12_SOLLC|Q:2-403,H:3-406|80.247%ID|E:0|RecName: Full=Ammonium transporter 1 member 2;	KEGG:ath:AT4G28700	GO:0005887|cellular_component|integral component of plasma membrane`GO:0005886|cellular_component|plasma membrane`GO:0009506|cellular_component|plasmodesma`GO:0008519|molecular_function|ammonium transmembrane transporter activity`GO:0015398|molecular_function|high-affinity secondary active ammonium transmembrane transporter activity`GO:0072488|biological_process|ammonium transmembrane transport	GO:0005887|cellular_component|integral component of plasma membrane`GO:0008519|molecular_function|ammonium transmembrane transporter activity`GO:0072488|biological_process|ammonium transmembrane transport`GO:0015696|biological_process|ammonium transport		0.35688871	Mitochondria
MSTRG.15472.2	MSTRG.15472	816.267	-4.9706	0.3262	-15.2365	2.02277e-52	3.99518e-50	1132	1448	2173	68	57	29	AMT12_SOLLC|AMT12_SOLLC|Q:83-1609,H:3-503|75.244%ID|E:0|RecName: Full=Ammonium transporter 1 member 2;	AMT12_SOLLC|AMT12_SOLLC|Q:2-510,H:3-503|76.218%ID|E:0|RecName: Full=Ammonium transporter 1 member 2;	.	GO:0005887|cellular_component|integral component of plasma membrane`GO:0008519|molecular_function|ammonium transmembrane transporter activity`GO:0072488|biological_process|ammonium transmembrane transport`GO:0015696|biological_process|ammonium transport	GO:0005887|cellular_component|integral component of plasma membrane`GO:0008519|molecular_function|ammonium transmembrane transporter activity`GO:0072488|biological_process|ammonium transmembrane transport`GO:0015696|biological_process|ammonium transport		0.38687481	Mitochondria
MSTRG.15472.3	MSTRG.15472	816.267	-4.9706	0.3262	-15.2365	2.02277e-52	3.99518e-50	1132	1448	2173	68	57	29	AMT12_SOLLC|AMT12_SOLLC|Q:47-1450,H:3-472|78.769%ID|E:0|RecName: Full=Ammonium transporter 1 member 2;	AMT12_SOLLC|AMT12_SOLLC|Q:2-469,H:3-472|79.83%ID|E:0|RecName: Full=Ammonium transporter 1 member 2;	.	GO:0005887|cellular_component|integral component of plasma membrane`GO:0008519|molecular_function|ammonium transmembrane transporter activity`GO:0072488|biological_process|ammonium transmembrane transport`GO:0015696|biological_process|ammonium transport	GO:0005887|cellular_component|integral component of plasma membrane`GO:0008519|molecular_function|ammonium transmembrane transporter activity`GO:0072488|biological_process|ammonium transmembrane transport`GO:0015696|biological_process|ammonium transport		0.43961116	Mitochondria
MSTRG.6231.1	MSTRG.6231	5.607	-4.9629	1.5345	-3.2342	0.0012197	0.0047282	10	11	11	0	0	1							2.2651969	Cytoplasm			lncRNA
MSTRG.17735.1	MSTRG.17735	155.956	-4.9577	0.4521	-10.9666	5.53238e-28	3.23001e-26	169	258	496	10	9	11	BGL12_ORYSI|BGL12_ORYSI|Q:260-1693,H:34-510|65.063%ID|E:0|RecName: Full=Beta-glucosidase 12 {ECO:0000305};	BGL24_ORYSJ|BGL24_ORYSJ|Q:33-508,H:28-502|63.655%ID|E:0|RecName: Full=Beta-glucosidase 24;	KEGG:osa:4340890	GO:0005576|cellular_component|extracellular region`GO:0008422|molecular_function|beta-glucosidase activity`GO:0102483|molecular_function|scopolin beta-glucosidase activity`GO:0005975|biological_process|carbohydrate metabolic process	GO:0008422|molecular_function|beta-glucosidase activity`GO:0102483|molecular_function|scopolin beta-glucosidase activity`GO:0005975|biological_process|carbohydrate metabolic process		0.60279502	Mitochondria
MSTRG.17735.2	MSTRG.17735	155.956	-4.9577	0.4521	-10.9666	5.53238e-28	3.23001e-26	169	258	496	10	9	11	BGL12_ORYSI|BGL12_ORYSI|Q:111-1544,H:34-510|65.063%ID|E:0|RecName: Full=Beta-glucosidase 12 {ECO:0000305};	BGL24_ORYSJ|BGL24_ORYSJ|Q:37-512,H:28-502|63.655%ID|E:0|RecName: Full=Beta-glucosidase 24;	KEGG:osa:4340890	GO:0005576|cellular_component|extracellular region`GO:0008422|molecular_function|beta-glucosidase activity`GO:0102483|molecular_function|scopolin beta-glucosidase activity`GO:0005975|biological_process|carbohydrate metabolic process	GO:0008422|molecular_function|beta-glucosidase activity`GO:0102483|molecular_function|scopolin beta-glucosidase activity`GO:0005975|biological_process|carbohydrate metabolic process		0.77732686	Mitochondria
MSTRG.17735.3	MSTRG.17735	155.956	-4.9577	0.4521	-10.9666	5.53238e-28	3.23001e-26	169	258	496	10	9	11	BGL12_ORYSI|BGL12_ORYSI|Q:109-1464,H:34-510|60.669%ID|E:0|RecName: Full=Beta-glucosidase 12 {ECO:0000305};	BGL24_ORYSJ|BGL24_ORYSJ|Q:37-486,H:28-502|59.664%ID|E:0|RecName: Full=Beta-glucosidase 24;	KEGG:osa:4340890	GO:0005576|cellular_component|extracellular region`GO:0008422|molecular_function|beta-glucosidase activity`GO:0102483|molecular_function|scopolin beta-glucosidase activity`GO:0005975|biological_process|carbohydrate metabolic process	GO:0008422|molecular_function|beta-glucosidase activity`GO:0102483|molecular_function|scopolin beta-glucosidase activity`GO:0005975|biological_process|carbohydrate metabolic process		1.3158953	Mitochondria
MSTRG.17735.4	MSTRG.17735	155.956	-4.9577	0.4521	-10.9666	5.53238e-28	3.23001e-26	169	258	496	10	9	11	BGL12_ORYSI|BGL12_ORYSI|Q:109-1464,H:34-510|60.669%ID|E:0|RecName: Full=Beta-glucosidase 12 {ECO:0000305};	BGL24_ORYSJ|BGL24_ORYSJ|Q:37-486,H:28-502|59.664%ID|E:0|RecName: Full=Beta-glucosidase 24;	KEGG:osa:4340890	GO:0005576|cellular_component|extracellular region`GO:0008422|molecular_function|beta-glucosidase activity`GO:0102483|molecular_function|scopolin beta-glucosidase activity`GO:0005975|biological_process|carbohydrate metabolic process	GO:0008422|molecular_function|beta-glucosidase activity`GO:0102483|molecular_function|scopolin beta-glucosidase activity`GO:0005975|biological_process|carbohydrate metabolic process		1.3728198	Mitochondria
MSTRG.22798.1	MSTRG.22798	15.509	-4.9431	1.0604	-4.6617	3.1357e-06	2.1578e-05	40	17	34	2	0	1	EFR_ARATH|EFR_ARATH|Q:380-634,H:57-152|51.042%ID|E:1.03e-33|RecName: Full=LRR receptor-like serine/threonine-protein kinase EFR {ECO:0000303|PubMed:16713565};|Eukaryota; Viridiplantae; Streptophyta; Embryophyta; Tracheophyta; Spermatophyta; Magnoliopsida; eudicotyledons; Gunneridae; Pentapetalae; rosids; malvids; Brassicales; Brassicaceae; Camelineae; Arabidopsis`EFR_ARATH|EFR_ARATH|Q:654-833,H:1…		KEGG:ath:AT5G20480	GO:0012505|cellular_component|endomembrane system`GO:0016021|cellular_component|integral component of membrane`GO:0005886|cellular_component|plasma membrane`GO:0005524|molecular_function|ATP binding`GO:0106310|molecular_function|protein serine kinase activity`GO:0106311|molecular_function|protein threonine kinase activity`GO:0019199|molecular_function|transmembrane receptor protein kinase activit…	.		1.2151918	Endoplasmic_Reticulum
MSTRG.14228.1	MSTRG.14228	20.7359	-4.943	0.9079	-5.4443	5.20059e-08	4.83899e-07	31	40	48	2	2	0	AFB3_ARATH|AFB3_ARATH|Q:179-1807,H:4-547|55.147%ID|E:0|RecName: Full=Protein AUXIN SIGNALING F-BOX 3;	AFB3_ARATH|AFB3_ARATH|Q:34-576,H:4-547|55.147%ID|E:0|RecName: Full=Protein AUXIN SIGNALING F-BOX 3;	KEGG:ath:AT1G12820	GO:0005634|cellular_component|nucleus`GO:0019005|cellular_component|SCF ubiquitin ligase complex`GO:0010011|molecular_function|auxin binding`GO:0000822|molecular_function|inositol hexakisphosphate binding`GO:0009734|biological_process|auxin-activated signaling pathway`GO:0071249|biological_process|cellular response to nitrate`GO:0006952|biological_process|defense response`GO:0048527|biological_pr…	GO:0005634|cellular_component|nucleus`GO:0019005|cellular_component|SCF ubiquitin ligase complex`GO:0010011|molecular_function|auxin binding`GO:0000822|molecular_function|inositol hexakisphosphate binding`GO:0009734|biological_process|auxin-activated signaling pathway`GO:0071249|biological_process|cellular response to nitrate`GO:0006952|biological_process|defense response`GO:0048527|biological_pr…		0.5624758	Nucleus
MSTRG.18518.1	MSTRG.18518	10.2184	-4.9369	1.3007	-3.7955	0.000147356	0.000717933	10	24	24	0	1	1							0.84032816	Mitochondria			lncRNA
MSTRG.20835.1	MSTRG.20835	35.5424	-4.9247	0.7269	-6.7754	1.24057e-11	1.87765e-10	46	80	75	1	3	3							2.5423108	Extracellular_region			lncRNA
MSTRG.32065.1	MSTRG.32065	2.7181	-4.9222	1.9493	-2.5251	0.0115655	0.0329332	8	4	4	0	0	0	TC32B_BRANA|TC32B_BRANA|Q:214-1167,H:1-318|71.069%ID|E:1.9e-158|RecName: Full=Short-chain dehydrogenase TIC 32 B, chloroplastic {ECO:0000305};	TC32B_BRANA|TC32B_BRANA|Q:1-318,H:1-318|71.069%ID|E:1.63e-167|RecName: Full=Short-chain dehydrogenase TIC 32 B, chloroplastic {ECO:0000305};	.	GO:0009706|cellular_component|chloroplast inner membrane`GO:0005516|molecular_function|calmodulin binding`GO:0016491|molecular_function|oxidoreductase activity`GO:0015031|biological_process|protein transport	GO:0009706|cellular_component|chloroplast inner membrane`GO:0005516|molecular_function|calmodulin binding`GO:0016491|molecular_function|oxidoreductase activity`GO:0015031|biological_process|protein transport		0.526138	Extracellular_region
MSTRG.34811.1	MSTRG.34811	2.7039	-4.9144	1.9517	-2.5179	0.0118044	0.0335143	3	6	7	0	0	0							1.2094447	Endoplasmic_Reticulum			lncRNA
MSTRG.30866.1	MSTRG.30866	1364.32	-4.9006	0.2422	-20.2301	5.32299e-91	3.61561e-88	2546	2099	3295	99	113	59			.	.	.		1.6651187	Extracellular_region			lncRNA
MSTRG.9881.1	MSTRG.9881	5.374	-4.8994	1.6365	-2.9938	0.00275497	0.0096265	19	5	7	1	0	0	WAKLQ_ARATH|WAKLQ_ARATH|Q:171-722,H:43-231|40%ID|E:6.68e-36|RecName: Full=Wall-associated receptor kinase-like 20;	WAKLQ_ARATH|WAKLQ_ARATH|Q:27-210,H:43-231|40%ID|E:2.27e-38|RecName: Full=Wall-associated receptor kinase-like 20;	KEGG:ath:AT5G02070	GO:0016021|cellular_component|integral component of membrane`GO:0005886|cellular_component|plasma membrane`GO:0005524|molecular_function|ATP binding`GO:0106310|molecular_function|protein serine kinase activity`GO:0004674|molecular_function|protein serine/threonine kinase activity`GO:0106311|molecular_function|protein threonine kinase activity`GO:0007166|biological_process|cell surface receptor si…	GO:0016021|cellular_component|integral component of membrane`GO:0005886|cellular_component|plasma membrane`GO:0005524|molecular_function|ATP binding`GO:0106310|molecular_function|protein serine kinase activity`GO:0004674|molecular_function|protein serine/threonine kinase activity`GO:0106311|molecular_function|protein threonine kinase activity`GO:0007166|biological_process|cell surface receptor si…		0.45499504	Extracellular_region
MSTRG.35247.1	MSTRG.35247	5.2754	-4.878	1.5517	-3.1435	0.00166912	0.00620773	9	8	14	0	0	1							2.5118319	Endoplasmic_Reticulum			lncRNA
MSTRG.22125.1	MSTRG.22125	102.657	-4.8689	0.4846	-10.0472	9.45062e-24	4.21779e-22	132	185	280	7	3	11	VESTR_MEDSA|VESTR_MEDSA|Q:121-1101,H:1-326|59.633%ID|E:5.82e-133|RecName: Full=Vestitone reductase;	VESTR_MEDSA|VESTR_MEDSA|Q:1-327,H:1-326|59.633%ID|E:5.46e-147|RecName: Full=Vestitone reductase;	KEGG:ag:AAB41550	GO:0016491|molecular_function|oxidoreductase activity`GO:0006952|biological_process|defense response`GO:0009813|biological_process|flavonoid biosynthetic process	GO:0016491|molecular_function|oxidoreductase activity`GO:0006952|biological_process|defense response`GO:0009813|biological_process|flavonoid biosynthetic process		1.1237438	Nucleus
MSTRG.12560.1	MSTRG.12560	5.2444	-4.8647	1.6797	-2.8962	0.00377664	0.0126443	20	5	5	0	1	0	UGT2_GARJA|UGT2_GARJA|Q:3-362,H:53-172|63.333%ID|E:1.65e-47|RecName: Full=7-deoxyloganetin glucosyltransferase;	UGT2_GARJA|UGT2_GARJA|Q:1-120,H:53-172|63.333%ID|E:1.49e-47|RecName: Full=7-deoxyloganetin glucosyltransferase;	KEGG:ag:BAK55737	GO:0035251|molecular_function|UDP-glucosyltransferase activity	GO:0035251|molecular_function|UDP-glucosyltransferase activity		1.5332015	Endoplasmic_Reticulum
MSTRG.10195.1	MSTRG.10195	14.7746	-4.8642	1.043	-4.6637	3.10518e-06	2.13838e-05	34	22	29	2	1	0							1.4862127	Cytoplasm			lncRNA
MSTRG.10195.2	MSTRG.10195	14.7746	-4.8642	1.043	-4.6637	3.10518e-06	2.13838e-05	34	22	29	2	1	0							1.4151091	Cytoplasm			lncRNA
MSTRG.8711.1	MSTRG.8711	2.5741	-4.8424	2.0045	-2.4157	0.015703	0.04255	8	4	3	0	0	0							2.3832146	Nucleus			lncRNA
MSTRG.25055.1	MSTRG.25055	32.7109	-4.8349	1.033	-4.6802	2.86528e-06	1.98644e-05	21	61	111	0	0	7							2.1315082	Cytoplasm			lncRNA
MSTRG.1625.1	MSTRG.1625	509.739	-4.8234	0.3062	-15.7549	6.35954e-56	1.48829e-53	868	818	1276	31	55	21	UGT7_CATRO|UGT7_CATRO|Q:237-1559,H:11-453|52.809%ID|E:3.45e-157|RecName: Full=UDP-glucose iridoid glucosyltransferase;	UGT7_CATRO|UGT7_CATRO|Q:11-451,H:11-453|53.483%ID|E:3.89e-168|RecName: Full=UDP-glucose iridoid glucosyltransferase;	.	GO:0035251|molecular_function|UDP-glucosyltransferase activity`GO:1900994|biological_process|(-)-secologanin biosynthetic process	GO:0035251|molecular_function|UDP-glucosyltransferase activity`GO:1900994|biological_process|(-)-secologanin biosynthetic process		0.40502504	Mitochondria
MSTRG.17387.1	MSTRG.17387	864.022	-4.8198	0.3308	-14.571	4.29826e-48	7.16781e-46	1220	1415	2418	43	42	99	PTR7_ARATH|PTR7_ARATH|Q:137-1837,H:3-572|65.505%ID|E:0|RecName: Full=Protein NRT1/ PTR FAMILY 6.3;	PTR7_ARATH|PTR7_ARATH|Q:4-580,H:3-582|65.582%ID|E:0|RecName: Full=Protein NRT1/ PTR FAMILY 6.3;	KEGG:ath:AT1G12110	GO:0016021|cellular_component|integral component of membrane`GO:0005886|cellular_component|plasma membrane`GO:0015112|molecular_function|nitrate transmembrane transporter activity`GO:0015293|molecular_function|symporter activity`GO:0009734|biological_process|auxin-activated signaling pathway`GO:0010540|biological_process|basipetal auxin transport`GO:0048527|biological_process|lateral root develop…	GO:0016021|cellular_component|integral component of membrane`GO:0005886|cellular_component|plasma membrane`GO:0015112|molecular_function|nitrate transmembrane transporter activity`GO:0015293|molecular_function|symporter activity`GO:0009734|biological_process|auxin-activated signaling pathway`GO:0010540|biological_process|basipetal auxin transport`GO:0048527|biological_process|lateral root develop…		0.6054149	Extracellular_region
MSTRG.4946.1	MSTRG.4946	9.3679	-4.8191	1.3399	-3.5966	0.000322405	0.0014463	10	11	36	0	1	1							1.7397734	Mitochondria			lncRNA
MSTRG.601.1	MSTRG.601	1189.81	-4.808	0.7707	-6.2386	4.41499e-10	5.43217e-09	2062	1782	3109	105	127	17	PERN_ARMRU|PERN_ARMRU|Q:80-907,H:1-327|39.368%ID|E:4.36e-61|RecName: Full=Peroxidase N;	PERN_ARMRU|PERN_ARMRU|Q:27-302,H:1-327|39.368%ID|E:2.36e-62|RecName: Full=Peroxidase N;	.	GO:0005576|cellular_component|extracellular region`GO:0020037|molecular_function|heme binding`GO:0046872|molecular_function|metal ion binding`GO:0004601|molecular_function|peroxidase activity`GO:0042744|biological_process|hydrogen peroxide catabolic process`GO:0006979|biological_process|response to oxidative stress	GO:0005576|cellular_component|extracellular region`GO:0020037|molecular_function|heme binding`GO:0046872|molecular_function|metal ion binding`GO:0004601|molecular_function|peroxidase activity`GO:0042744|biological_process|hydrogen peroxide catabolic process`GO:0006979|biological_process|response to oxidative stress		1.1986821	Nucleus
MSTRG.601.2	MSTRG.601	1189.81	-4.808	0.7707	-6.2386	4.41499e-10	5.43217e-09	2062	1782	3109	105	127	17	PER59_ARATH|PER59_ARATH|Q:166-1134,H:3-327|50.15%ID|E:3.42e-99|RecName: Full=Peroxidase 59;	PER59_ARATH|PER59_ARATH|Q:2-324,H:3-327|50.15%ID|E:1.38e-101|RecName: Full=Peroxidase 59;	KEGG:ath:AT5G19890	GO:0005737|cellular_component|cytoplasm`GO:0005576|cellular_component|extracellular region`GO:0005634|cellular_component|nucleus`GO:0020037|molecular_function|heme binding`GO:0046872|molecular_function|metal ion binding`GO:0004601|molecular_function|peroxidase activity`GO:0042744|biological_process|hydrogen peroxide catabolic process`GO:0006979|biological_process|response to oxidative stress	GO:0005737|cellular_component|cytoplasm`GO:0005576|cellular_component|extracellular region`GO:0005634|cellular_component|nucleus`GO:0020037|molecular_function|heme binding`GO:0046872|molecular_function|metal ion binding`GO:0004601|molecular_function|peroxidase activity`GO:0042744|biological_process|hydrogen peroxide catabolic process`GO:0006979|biological_process|response to oxidative stress		1.0250609	Nucleus
MSTRG.601.3	MSTRG.601	1189.81	-4.808	0.7707	-6.2386	4.41499e-10	5.43217e-09	2062	1782	3109	105	127	17	PER59_ARATH|PER59_ARATH|Q:149-1147,H:1-324|50.147%ID|E:2.03e-99|RecName: Full=Peroxidase 59;	PER59_ARATH|PER59_ARATH|Q:32-367,H:1-327|50%ID|E:6.14e-106|RecName: Full=Peroxidase 59;	KEGG:ath:AT5G19890	GO:0005737|cellular_component|cytoplasm`GO:0005576|cellular_component|extracellular region`GO:0005634|cellular_component|nucleus`GO:0020037|molecular_function|heme binding`GO:0046872|molecular_function|metal ion binding`GO:0004601|molecular_function|peroxidase activity`GO:0042744|biological_process|hydrogen peroxide catabolic process`GO:0006979|biological_process|response to oxidative stress	GO:0005737|cellular_component|cytoplasm`GO:0005576|cellular_component|extracellular region`GO:0005634|cellular_component|nucleus`GO:0020037|molecular_function|heme binding`GO:0046872|molecular_function|metal ion binding`GO:0004601|molecular_function|peroxidase activity`GO:0042744|biological_process|hydrogen peroxide catabolic process`GO:0006979|biological_process|response to oxidative stress		0.91942148	Nucleus
MSTRG.601.4	MSTRG.601	1189.81	-4.808	0.7707	-6.2386	4.41499e-10	5.43217e-09	2062	1782	3109	105	127	17	PER59_ARATH|PER59_ARATH|Q:200-1195,H:3-324|51.032%ID|E:5.64e-102|RecName: Full=Peroxidase 59;	PER59_ARATH|PER59_ARATH|Q:2-336,H:3-327|50.877%ID|E:4.75e-109|RecName: Full=Peroxidase 59;	KEGG:ath:AT5G19890	GO:0005737|cellular_component|cytoplasm`GO:0005576|cellular_component|extracellular region`GO:0005634|cellular_component|nucleus`GO:0020037|molecular_function|heme binding`GO:0046872|molecular_function|metal ion binding`GO:0004601|molecular_function|peroxidase activity`GO:0042744|biological_process|hydrogen peroxide catabolic process`GO:0006979|biological_process|response to oxidative stress	GO:0005737|cellular_component|cytoplasm`GO:0005576|cellular_component|extracellular region`GO:0005634|cellular_component|nucleus`GO:0020037|molecular_function|heme binding`GO:0046872|molecular_function|metal ion binding`GO:0004601|molecular_function|peroxidase activity`GO:0042744|biological_process|hydrogen peroxide catabolic process`GO:0006979|biological_process|response to oxidative stress		1.1918983	Nucleus
MSTRG.601.5	MSTRG.601	1189.81	-4.808	0.7707	-6.2386	4.41499e-10	5.43217e-09	2062	1782	3109	105	127	17	PER59_ARATH|PER59_ARATH|Q:315-1295,H:3-327|52.395%ID|E:2.73e-104|RecName: Full=Peroxidase 59;	PER59_ARATH|PER59_ARATH|Q:2-328,H:3-327|52.395%ID|E:5.37e-113|RecName: Full=Peroxidase 59;	KEGG:ath:AT5G19890	GO:0005737|cellular_component|cytoplasm`GO:0005576|cellular_component|extracellular region`GO:0005634|cellular_component|nucleus`GO:0020037|molecular_function|heme binding`GO:0046872|molecular_function|metal ion binding`GO:0004601|molecular_function|peroxidase activity`GO:0042744|biological_process|hydrogen peroxide catabolic process`GO:0006979|biological_process|response to oxidative stress	GO:0005737|cellular_component|cytoplasm`GO:0005576|cellular_component|extracellular region`GO:0005634|cellular_component|nucleus`GO:0020037|molecular_function|heme binding`GO:0046872|molecular_function|metal ion binding`GO:0004601|molecular_function|peroxidase activity`GO:0042744|biological_process|hydrogen peroxide catabolic process`GO:0006979|biological_process|response to oxidative stress		1.2516524	Nucleus
MSTRG.11882.1	MSTRG.11882	190.653	-4.8076	1.3694	-3.5108	0.000446729	0.00193513	202	331	586	2	1	39							0.59712062	Cytoplasm
MSTRG.18629.1	MSTRG.18629	193.751	-4.7869	0.3465	-13.8151	2.06553e-43	2.81976e-41	398	259	476	10	10	22	BSMT1_PETHY|BSMT1_PETHY|Q:62-1147,H:1-355|64.365%ID|E:1.52e-170|RecName: Full=S-adenosyl-L-methionine:benzoic acid/salicylic acid carboxyl methyltransferase 1 {ECO:0000303|PubMed:14630969};	BSMT1_PETHY|BSMT1_PETHY|Q:1-362,H:1-355|64.365%ID|E:3.23e-172|RecName: Full=S-adenosyl-L-methionine:benzoic acid/salicylic acid carboxyl methyltransferase 1 {ECO:0000303|PubMed:14630969};	.	GO:0046872|molecular_function|metal ion binding`GO:0008168|molecular_function|methyltransferase activity`GO:0080150|molecular_function|S-adenosyl-L-methionine:benzoic acid carboxyl methyl transferase activity`GO:0019438|biological_process|aromatic compound biosynthetic process`GO:0032259|biological_process|methylation`GO:0009723|biological_process|response to ethylene	GO:0046872|molecular_function|metal ion binding`GO:0008168|molecular_function|methyltransferase activity`GO:0080150|molecular_function|S-adenosyl-L-methionine:benzoic acid carboxyl methyl transferase activity`GO:0019438|biological_process|aromatic compound biosynthetic process`GO:0032259|biological_process|methylation`GO:0009723|biological_process|response to ethylene		1.3101568	Endoplasmic_Reticulum
MSTRG.19473.1	MSTRG.19473	4.9188	-4.7738	1.6387	-2.9132	0.00357802	0.0120737	4	9	16	0	0	1							1.2046068	Cytoplasm			lncRNA
MSTRG.7332.1	MSTRG.7332	32.2345	-4.7715	0.7551	-6.3189	2.634e-10	3.34188e-09	80	43	63	2	5	0	GRS11_ARATH|GRS11_ARATH|Q:203-493,H:1-97|76.289%ID|E:1.16e-51|RecName: Full=Monothiol glutaredoxin-S11;	GRS11_ARATH|GRS11_ARATH|Q:1-97,H:1-97|76.289%ID|E:9.64e-54|RecName: Full=Monothiol glutaredoxin-S11;	KEGG:ath:AT1G06830	GO:0005737|cellular_component|cytoplasm`GO:0005634|cellular_component|nucleus`GO:0051537|molecular_function|2 iron, 2 sulfur cluster binding`GO:0046872|molecular_function|metal ion binding`GO:0015035|molecular_function|protein-disulfide reductase activity`GO:0006995|biological_process|cellular response to nitrogen starvation	GO:0005737|cellular_component|cytoplasm`GO:0005634|cellular_component|nucleus`GO:0051537|molecular_function|2 iron, 2 sulfur cluster binding`GO:0046872|molecular_function|metal ion binding`GO:0015035|molecular_function|protein-disulfide reductase activity`GO:0006995|biological_process|cellular response to nitrogen starvation		0.17798682	Nucleus
MSTRG.15461.1	MSTRG.15461	4.8843	-4.7703	1.6574	-2.8783	0.00399841	0.0132894	10	3	17	0	0	1							1.0301229	Mitochondria			lncRNA
MSTRG.34600.1	MSTRG.34600	1258.17	-4.7568	0.9967	-4.7726	1.81869e-06	1.31146e-05	2367	1853	3102	132	131	8	LAC15_ARATH|LAC15_ARATH|Q:36-1115,H:202-563|53.406%ID|E:4.96e-126|RecName: Full=Laccase-15;	LAC14_ARATH|LAC14_ARATH|Q:4-337,H:243-569|54.328%ID|E:1.17e-124|RecName: Full=Laccase-14;	KEGG:ath:AT5G09360	GO:0048046|cellular_component|apoplast`GO:0005507|molecular_function|copper ion binding`GO:0052716|molecular_function|hydroquinone:oxygen oxidoreductase activity`GO:0016491|molecular_function|oxidoreductase activity`GO:0009813|biological_process|flavonoid biosynthetic process`GO:0009809|biological_process|lignin biosynthetic process`GO:0046274|biological_process|lignin catabolic process`GO:001002…	GO:0048046|cellular_component|apoplast`GO:0005507|molecular_function|copper ion binding`GO:0052716|molecular_function|hydroquinone:oxygen oxidoreductase activity`GO:0016491|molecular_function|oxidoreductase activity`GO:0046274|biological_process|lignin catabolic process		0.42098626	Endoplasmic_Reticulum
MSTRG.34600.10	MSTRG.34600	1258.17	-4.7568	0.9967	-4.7726	1.81869e-06	1.31146e-05	2367	1853	3102	132	131	8	LAC15_ARATH|LAC15_ARATH|Q:55-1689,H:18-563|57.246%ID|E:0|RecName: Full=Laccase-15;	LAC14_ARATH|LAC14_ARATH|Q:11-563,H:23-569|56.036%ID|E:0|RecName: Full=Laccase-14;	KEGG:ath:AT5G09360	GO:0048046|cellular_component|apoplast`GO:0005507|molecular_function|copper ion binding`GO:0052716|molecular_function|hydroquinone:oxygen oxidoreductase activity`GO:0016491|molecular_function|oxidoreductase activity`GO:0009813|biological_process|flavonoid biosynthetic process`GO:0009809|biological_process|lignin biosynthetic process`GO:0046274|biological_process|lignin catabolic process`GO:001002…	GO:0048046|cellular_component|apoplast`GO:0005507|molecular_function|copper ion binding`GO:0052716|molecular_function|hydroquinone:oxygen oxidoreductase activity`GO:0016491|molecular_function|oxidoreductase activity`GO:0046274|biological_process|lignin catabolic process		1.1298323	Endoplasmic_Reticulum
MSTRG.34600.11	MSTRG.34600	1258.17	-4.7568	0.9967	-4.7726	1.81869e-06	1.31146e-05	2367	1853	3102	132	131	8	LAC9_ORYSJ|LAC9_ORYSJ|Q:3-206,H:503-570|69.118%ID|E:9.62e-28|RecName: Full=Putative laccase-9;		KEGG:osa:107276196	GO:0048046|cellular_component|apoplast`GO:0005507|molecular_function|copper ion binding`GO:0052716|molecular_function|hydroquinone:oxygen oxidoreductase activity`GO:0016491|molecular_function|oxidoreductase activity`GO:0046274|biological_process|lignin catabolic process	.		1.3758591	Nucleus
MSTRG.34600.2	MSTRG.34600	1258.17	-4.7568	0.9967	-4.7726	1.81869e-06	1.31146e-05	2367	1853	3102	132	131	8	LAC15_ARATH|LAC15_ARATH|Q:10-1011,H:228-563|53.372%ID|E:1.79e-116|RecName: Full=Laccase-15;	LAC14_ARATH|LAC14_ARATH|Q:2-337,H:241-569|54.006%ID|E:3.43e-124|RecName: Full=Laccase-14;	KEGG:ath:AT5G09360	GO:0048046|cellular_component|apoplast`GO:0005507|molecular_function|copper ion binding`GO:0052716|molecular_function|hydroquinone:oxygen oxidoreductase activity`GO:0016491|molecular_function|oxidoreductase activity`GO:0009813|biological_process|flavonoid biosynthetic process`GO:0009809|biological_process|lignin biosynthetic process`GO:0046274|biological_process|lignin catabolic process`GO:001002…	GO:0048046|cellular_component|apoplast`GO:0005507|molecular_function|copper ion binding`GO:0052716|molecular_function|hydroquinone:oxygen oxidoreductase activity`GO:0016491|molecular_function|oxidoreductase activity`GO:0046274|biological_process|lignin catabolic process		0.9920483	Endoplasmic_Reticulum
MSTRG.34600.3	MSTRG.34600	1258.17	-4.7568	0.9967	-4.7726	1.81869e-06	1.31146e-05	2367	1853	3102	132	131	8	LAC14_ARATH|LAC14_ARATH|Q:1-249,H:446-528|65.06%ID|E:4.33e-31|RecName: Full=Laccase-14;		KEGG:ath:AT5G09360	GO:0048046|cellular_component|apoplast`GO:0005507|molecular_function|copper ion binding`GO:0052716|molecular_function|hydroquinone:oxygen oxidoreductase activity`GO:0016491|molecular_function|oxidoreductase activity`GO:0046274|biological_process|lignin catabolic process	.		0.80764396	Extracellular_region
MSTRG.34600.4	MSTRG.34600	1258.17	-4.7568	0.9967	-4.7726	1.81869e-06	1.31146e-05	2367	1853	3102	132	131	8	LAC14_ARATH|LAC14_ARATH|Q:3-344,H:456-569|63.158%ID|E:7.99e-43|RecName: Full=Laccase-14;	LAC9_ORYSJ|LAC9_ORYSJ|Q:1-98,H:482-579|67.347%ID|E:5.63e-45|RecName: Full=Putative laccase-9;	KEGG:osa:107276196	GO:0048046|cellular_component|apoplast`GO:0005507|molecular_function|copper ion binding`GO:0052716|molecular_function|hydroquinone:oxygen oxidoreductase activity`GO:0016491|molecular_function|oxidoreductase activity`GO:0046274|biological_process|lignin catabolic process	GO:0048046|cellular_component|apoplast`GO:0005507|molecular_function|copper ion binding`GO:0052716|molecular_function|hydroquinone:oxygen oxidoreductase activity`GO:0016491|molecular_function|oxidoreductase activity`GO:0046274|biological_process|lignin catabolic process		2.2259526	Endoplasmic_Reticulum
MSTRG.34600.5	MSTRG.34600	1258.17	-4.7568	0.9967	-4.7726	1.81869e-06	1.31146e-05	2367	1853	3102	132	131	8	LAC15_ARATH|LAC15_ARATH|Q:19-1689,H:6-563|56.738%ID|E:0|RecName: Full=Laccase-15;	LAC14_ARATH|LAC14_ARATH|Q:11-563,H:23-569|55.676%ID|E:0|RecName: Full=Laccase-14;	KEGG:ath:AT5G09360	GO:0048046|cellular_component|apoplast`GO:0005507|molecular_function|copper ion binding`GO:0052716|molecular_function|hydroquinone:oxygen oxidoreductase activity`GO:0016491|molecular_function|oxidoreductase activity`GO:0009813|biological_process|flavonoid biosynthetic process`GO:0009809|biological_process|lignin biosynthetic process`GO:0046274|biological_process|lignin catabolic process`GO:001002…	GO:0048046|cellular_component|apoplast`GO:0005507|molecular_function|copper ion binding`GO:0052716|molecular_function|hydroquinone:oxygen oxidoreductase activity`GO:0016491|molecular_function|oxidoreductase activity`GO:0046274|biological_process|lignin catabolic process		1.2694072	Endoplasmic_Reticulum
MSTRG.34600.6	MSTRG.34600	1258.17	-4.7568	0.9967	-4.7726	1.81869e-06	1.31146e-05	2367	1853	3102	132	131	8	LAC15_ARATH|LAC15_ARATH|Q:19-1689,H:6-563|56.206%ID|E:0|RecName: Full=Laccase-15;	LAC14_ARATH|LAC14_ARATH|Q:11-563,H:23-569|56.036%ID|E:0|RecName: Full=Laccase-14;	KEGG:ath:AT5G09360	GO:0048046|cellular_component|apoplast`GO:0005507|molecular_function|copper ion binding`GO:0052716|molecular_function|hydroquinone:oxygen oxidoreductase activity`GO:0016491|molecular_function|oxidoreductase activity`GO:0009813|biological_process|flavonoid biosynthetic process`GO:0009809|biological_process|lignin biosynthetic process`GO:0046274|biological_process|lignin catabolic process`GO:001002…	GO:0048046|cellular_component|apoplast`GO:0005507|molecular_function|copper ion binding`GO:0052716|molecular_function|hydroquinone:oxygen oxidoreductase activity`GO:0016491|molecular_function|oxidoreductase activity`GO:0046274|biological_process|lignin catabolic process		1.0770396	Endoplasmic_Reticulum
MSTRG.34600.7	MSTRG.34600	1258.17	-4.7568	0.9967	-4.7726	1.81869e-06	1.31146e-05	2367	1853	3102	132	131	8	LAC15_ARATH|LAC15_ARATH|Q:123-1739,H:23-563|56.96%ID|E:0|RecName: Full=Laccase-15;	LAC14_ARATH|LAC14_ARATH|Q:11-563,H:23-569|55.856%ID|E:0|RecName: Full=Laccase-14;	KEGG:ath:AT5G09360	GO:0048046|cellular_component|apoplast`GO:0005507|molecular_function|copper ion binding`GO:0052716|molecular_function|hydroquinone:oxygen oxidoreductase activity`GO:0016491|molecular_function|oxidoreductase activity`GO:0009813|biological_process|flavonoid biosynthetic process`GO:0009809|biological_process|lignin biosynthetic process`GO:0046274|biological_process|lignin catabolic process`GO:001002…	GO:0048046|cellular_component|apoplast`GO:0005507|molecular_function|copper ion binding`GO:0052716|molecular_function|hydroquinone:oxygen oxidoreductase activity`GO:0016491|molecular_function|oxidoreductase activity`GO:0046274|biological_process|lignin catabolic process		1.2684235	Endoplasmic_Reticulum
MSTRG.34600.8	MSTRG.34600	1258.17	-4.7568	0.9967	-4.7726	1.81869e-06	1.31146e-05	2367	1853	3102	132	131	8	LAC15_ARATH|LAC15_ARATH|Q:73-1689,H:23-563|57.143%ID|E:0|RecName: Full=Laccase-15;	LAC14_ARATH|LAC14_ARATH|Q:11-563,H:23-569|55.676%ID|E:0|RecName: Full=Laccase-14;	KEGG:ath:AT5G09360	GO:0048046|cellular_component|apoplast`GO:0005507|molecular_function|copper ion binding`GO:0052716|molecular_function|hydroquinone:oxygen oxidoreductase activity`GO:0016491|molecular_function|oxidoreductase activity`GO:0009813|biological_process|flavonoid biosynthetic process`GO:0009809|biological_process|lignin biosynthetic process`GO:0046274|biological_process|lignin catabolic process`GO:001002…	GO:0048046|cellular_component|apoplast`GO:0005507|molecular_function|copper ion binding`GO:0052716|molecular_function|hydroquinone:oxygen oxidoreductase activity`GO:0016491|molecular_function|oxidoreductase activity`GO:0046274|biological_process|lignin catabolic process		0.91194866	Endoplasmic_Reticulum
MSTRG.34600.9	MSTRG.34600	1258.17	-4.7568	0.9967	-4.7726	1.81869e-06	1.31146e-05	2367	1853	3102	132	131	8	LAC15_ARATH|LAC15_ARATH|Q:110-1744,H:18-563|57.428%ID|E:0|RecName: Full=Laccase-15;	LAC14_ARATH|LAC14_ARATH|Q:29-581,H:23-569|55.856%ID|E:0|RecName: Full=Laccase-14;	KEGG:ath:AT5G09360	GO:0048046|cellular_component|apoplast`GO:0005507|molecular_function|copper ion binding`GO:0052716|molecular_function|hydroquinone:oxygen oxidoreductase activity`GO:0016491|molecular_function|oxidoreductase activity`GO:0009813|biological_process|flavonoid biosynthetic process`GO:0009809|biological_process|lignin biosynthetic process`GO:0046274|biological_process|lignin catabolic process`GO:001002…	GO:0048046|cellular_component|apoplast`GO:0005507|molecular_function|copper ion binding`GO:0052716|molecular_function|hydroquinone:oxygen oxidoreductase activity`GO:0016491|molecular_function|oxidoreductase activity`GO:0046274|biological_process|lignin catabolic process		1.1948919	Endoplasmic_Reticulum
MSTRG.16141.1	MSTRG.16141	31.9381	-4.7542	0.7627	-6.2331	4.57277e-10	5.61248e-09	83	36	67	3	4	0	FENR1_PEA|FENR1_PEA|Q:253-1257,H:28-360|87.761%ID|E:0|RecName: Full=Ferredoxin--NADP reductase, leaf isozyme, chloroplastic;	FENR1_PEA|FENR1_PEA|Q:1-362,H:1-360|85.912%ID|E:0|RecName: Full=Ferredoxin--NADP reductase, leaf isozyme, chloroplastic;	.	GO:0009570|cellular_component|chloroplast stroma`GO:0009535|cellular_component|chloroplast thylakoid membrane`GO:0004324|molecular_function|ferredoxin-NADP+ reductase activity`GO:0015979|biological_process|photosynthesis	GO:0009570|cellular_component|chloroplast stroma`GO:0009535|cellular_component|chloroplast thylakoid membrane`GO:0004324|molecular_function|ferredoxin-NADP+ reductase activity`GO:0015979|biological_process|photosynthesis		0.56962924	Endoplasmic_Reticulum
MSTRG.33464.1	MSTRG.33464	239.169	-4.74	0.2979	-15.9103	5.37556e-57	1.27952e-54	416	375	597	23	17	13	WTR38_ARATH|WTR38_ARATH|Q:224-1348,H:13-397|36.788%ID|E:3.12e-77|RecName: Full=WAT1-related protein At5g07050;	WTR38_ARATH|WTR38_ARATH|Q:6-348,H:13-363|38.177%ID|E:1.54e-83|RecName: Full=WAT1-related protein At5g07050;	KEGG:ath:AT5G07050	GO:0016021|cellular_component|integral component of membrane`GO:0005886|cellular_component|plasma membrane`GO:0022857|molecular_function|transmembrane transporter activity	GO:0016021|cellular_component|integral component of membrane`GO:0005886|cellular_component|plasma membrane`GO:0022857|molecular_function|transmembrane transporter activity		0.46397623	Nucleus
MSTRG.33464.2	MSTRG.33464	239.169	-4.74	0.2979	-15.9103	5.37556e-57	1.27952e-54	416	375	597	23	17	13	WTR38_ARATH|WTR38_ARATH|Q:43-1167,H:13-397|36.269%ID|E:2.52e-77|RecName: Full=WAT1-related protein At5g07050;	WTR45_ARATH|WTR45_ARATH|Q:1-354,H:12-355|38.674%ID|E:5.56e-81|RecName: Full=WAT1-related protein At5g64700;	KEGG:ath:AT5G64700	GO:0016021|cellular_component|integral component of membrane`GO:0005886|cellular_component|plasma membrane`GO:0022857|molecular_function|transmembrane transporter activity	GO:0016021|cellular_component|integral component of membrane`GO:0005886|cellular_component|plasma membrane`GO:0022857|molecular_function|transmembrane transporter activity		1.0210796	Nucleus
MSTRG.33464.3	MSTRG.33464	239.169	-4.74	0.2979	-15.9103	5.37556e-57	1.27952e-54	416	375	597	23	17	13	WTR38_ARATH|WTR38_ARATH|Q:39-1067,H:13-363|37.892%ID|E:5.39e-78|RecName: Full=WAT1-related protein At5g07050;	WTR45_ARATH|WTR45_ARATH|Q:1-346,H:12-356|38.701%ID|E:2.41e-80|RecName: Full=WAT1-related protein At5g64700;	KEGG:ath:AT5G64700	GO:0016021|cellular_component|integral component of membrane`GO:0005886|cellular_component|plasma membrane`GO:0022857|molecular_function|transmembrane transporter activity	GO:0016021|cellular_component|integral component of membrane`GO:0005886|cellular_component|plasma membrane`GO:0022857|molecular_function|transmembrane transporter activity		1.3164778	Nucleus
MSTRG.33464.4	MSTRG.33464	239.169	-4.74	0.2979	-15.9103	5.37556e-57	1.27952e-54	416	375	597	23	17	13	WTR38_ARATH|WTR38_ARATH|Q:5-1132,H:13-397|36.693%ID|E:1.22e-76|RecName: Full=WAT1-related protein At5g07050;	WTR38_ARATH|WTR38_ARATH|Q:1-335,H:22-363|38.192%ID|E:3.06e-80|RecName: Full=WAT1-related protein At5g07050;	KEGG:ath:AT5G07050	GO:0016021|cellular_component|integral component of membrane`GO:0005886|cellular_component|plasma membrane`GO:0022857|molecular_function|transmembrane transporter activity	GO:0016021|cellular_component|integral component of membrane`GO:0005886|cellular_component|plasma membrane`GO:0022857|molecular_function|transmembrane transporter activity		1.0932786	Nucleus
MSTRG.33464.5	MSTRG.33464	239.169	-4.74	0.2979	-15.9103	5.37556e-57	1.27952e-54	416	375	597	23	17	13	WTR2_ARATH|WTR2_ARATH|Q:25-657,H:11-225|36.744%ID|E:1.53e-41|RecName: Full=WAT1-related protein At1g09380;	WTR2_ARATH|WTR2_ARATH|Q:9-220,H:11-226|36.574%ID|E:2.99e-42|RecName: Full=WAT1-related protein At1g09380;	KEGG:ath:AT1G09380	GO:0016021|cellular_component|integral component of membrane`GO:0005886|cellular_component|plasma membrane`GO:0022857|molecular_function|transmembrane transporter activity	GO:0016021|cellular_component|integral component of membrane`GO:0005886|cellular_component|plasma membrane`GO:0022857|molecular_function|transmembrane transporter activity		0.34725743	Nucleus
MSTRG.33464.6	MSTRG.33464	239.169	-4.74	0.2979	-15.9103	5.37556e-57	1.27952e-54	416	375	597	23	17	13	WTR45_ARATH|WTR45_ARATH|Q:29-847,H:93-355|38.79%ID|E:9.43e-54|RecName: Full=WAT1-related protein At5g64700;	WTR45_ARATH|WTR45_ARATH|Q:10-282,H:93-355|38.79%ID|E:5.39e-60|RecName: Full=WAT1-related protein At5g64700;	KEGG:ath:AT5G64700	GO:0016021|cellular_component|integral component of membrane`GO:0005886|cellular_component|plasma membrane`GO:0022857|molecular_function|transmembrane transporter activity	GO:0016021|cellular_component|integral component of membrane`GO:0005886|cellular_component|plasma membrane`GO:0022857|molecular_function|transmembrane transporter activity		0.83339618	Nucleus
MSTRG.32874.1	MSTRG.32874	53.688	-4.7327	0.549	-8.6201	6.68742e-18	1.92793e-16	93	102	110	4	2	6	MYB61_ARATH|MYB61_ARATH|Q:1-480,H:1-166|61.446%ID|E:1.19e-67|RecName: Full=Transcription factor MYB61 {ECO:0000305};	MYB61_ARATH|MYB61_ARATH|Q:1-160,H:1-166|61.446%ID|E:3.27e-68|RecName: Full=Transcription factor MYB61 {ECO:0000305};	KEGG:ath:AT1G09540	GO:0005634|cellular_component|nucleus`GO:0003700|molecular_function|DNA-binding transcription factor activity`GO:0000976|molecular_function|transcription cis-regulatory region binding`GO:0010087|biological_process|phloem or xylem histogenesis`GO:0010119|biological_process|regulation of stomatal movement`GO:0048364|biological_process|root development`GO:0010214|biological_process|seed coat develop…	GO:0005634|cellular_component|nucleus`GO:0003700|molecular_function|DNA-binding transcription factor activity`GO:0000976|molecular_function|transcription cis-regulatory region binding`GO:0010087|biological_process|phloem or xylem histogenesis`GO:0010119|biological_process|regulation of stomatal movement`GO:0048364|biological_process|root development`GO:0010214|biological_process|seed coat develop…		0.14448537	Extracellular_region
MSTRG.32874.2	MSTRG.32874	53.688	-4.7327	0.549	-8.6201	6.68742e-18	1.92793e-16	93	102	110	4	2	6	MYB26_ARATH|MYB26_ARATH|Q:217-417,H:1-76|73.684%ID|E:7.48e-40|RecName: Full=Transcription factor MYB26 {ECO:0000305};|Eukaryota; Viridiplantae; Streptophyta; Embryophyta; Tracheophyta; Spermatophyta; Magnoliopsida; eudicotyledons; Gunneridae; Pentapetalae; rosids; malvids; Brassicales; Brassicaceae; Camelineae; Arabidopsis`MYB26_ARATH|MYB26_ARATH|Q:417-509,H:97-127|96.774%ID|E:7.48e-40|RecName: F…		KEGG:ath:AT3G13890	GO:0005634|cellular_component|nucleus`GO:0003677|molecular_function|DNA binding`GO:0003700|molecular_function|DNA-binding transcription factor activity`GO:0009834|biological_process|plant-type secondary cell wall biogenesis	.		0.78532231	Nucleus
MSTRG.9274.1	MSTRG.9274	288.943	-4.7183	0.8303	-5.6828	1.32481e-08	1.33676e-07	485	427	777	31	30	3	C78A5_ARATH|C78A5_ARATH|Q:231-1640,H:37-516|53.814%ID|E:2.47e-172|RecName: Full=Cytochrome P450 78A5;	C78A5_ARATH|C78A5_ARATH|Q:61-546,H:21-516|53.493%ID|E:0|RecName: Full=Cytochrome P450 78A5;	KEGG:ath:AT1G13710	GO:0005783|cellular_component|endoplasmic reticulum`GO:0016021|cellular_component|integral component of membrane`GO:0020037|molecular_function|heme binding`GO:0005506|molecular_function|iron ion binding`GO:0004497|molecular_function|monooxygenase activity`GO:0016705|molecular_function|oxidoreductase activity, acting on paired donors, with incorporation or reduction of molecular oxygen`GO:0048437|…	GO:0005783|cellular_component|endoplasmic reticulum`GO:0016021|cellular_component|integral component of membrane`GO:0020037|molecular_function|heme binding`GO:0005506|molecular_function|iron ion binding`GO:0004497|molecular_function|monooxygenase activity`GO:0016705|molecular_function|oxidoreductase activity, acting on paired donors, with incorporation or reduction of molecular oxygen`GO:0048437|…		0.86381174	Extracellular_region
MSTRG.4205.1	MSTRG.4205	430.586	-4.7172	0.2316	-20.3723	2.948e-92	2.21889e-89	763	726	987	39	26	32							3.2077063	Extracellular_region			lncRNA
MSTRG.16242.1	MSTRG.16242	57.2084	-4.7139	0.6101	-7.7268	1.10259e-14	2.32269e-13	63	98	174	4	2	7	C16B2_PICSI|C16B2_PICSI|Q:195-1154,H:10-330|29.217%ID|E:4.43e-30|RecName: Full=Cytochrome P450 716B2;	C16B2_PICSI|C16B2_PICSI|Q:4-323,H:10-330|29.217%ID|E:3.36e-31|RecName: Full=Cytochrome P450 716B2;	.	GO:0016021|cellular_component|integral component of membrane`GO:0020037|molecular_function|heme binding`GO:0005506|molecular_function|iron ion binding`GO:0004497|molecular_function|monooxygenase activity`GO:0016705|molecular_function|oxidoreductase activity, acting on paired donors, with incorporation or reduction of molecular oxygen	GO:0016021|cellular_component|integral component of membrane`GO:0020037|molecular_function|heme binding`GO:0005506|molecular_function|iron ion binding`GO:0004497|molecular_function|monooxygenase activity`GO:0016705|molecular_function|oxidoreductase activity, acting on paired donors, with incorporation or reduction of molecular oxygen		0.37868187	Mitochondria
MSTRG.4459.1	MSTRG.4459	111.394	-4.713	0.4582	-10.2866	8.10216e-25	3.87028e-23	239	151	257	13	10	2	NAC43_ARATH|NAC43_ARATH|Q:434-1552,H:1-317|50.392%ID|E:1.15e-97|RecName: Full=NAC domain-containing protein 43;	NAC43_ARATH|NAC43_ARATH|Q:1-408,H:2-361|49.883%ID|E:2e-118|RecName: Full=NAC domain-containing protein 43;	KEGG:ath:AT2G46770	GO:0005634|cellular_component|nucleus`GO:0003677|molecular_function|DNA binding`GO:0003700|molecular_function|DNA-binding transcription factor activity`GO:0010047|biological_process|fruit dehiscence`GO:0009834|biological_process|plant-type secondary cell wall biogenesis`GO:0045893|biological_process|positive regulation of transcription, DNA-templated	GO:0005634|cellular_component|nucleus`GO:0003677|molecular_function|DNA binding`GO:0003700|molecular_function|DNA-binding transcription factor activity`GO:0010047|biological_process|fruit dehiscence`GO:0009834|biological_process|plant-type secondary cell wall biogenesis`GO:0045893|biological_process|positive regulation of transcription, DNA-templated		0.79968929	Mitochondria
MSTRG.29401.1	MSTRG.29401	4.7208	-4.7129	1.6115	-2.9245	0.00344992	0.0116995	6	7	15	0	1	0	LHTL8_ARATH|LHTL8_ARATH|Q:49-489,H:17-171|43.312%ID|E:7.47e-34|RecName: Full=Lysine histidine transporter-like 8;	LHTL8_ARATH|LHTL8_ARATH|Q:37-144,H:58-171|52.586%ID|E:4.92e-35|RecName: Full=Lysine histidine transporter-like 8;	KEGG:ath:AT1G47670	GO:0016021|cellular_component|integral component of membrane`GO:0005886|cellular_component|plasma membrane`GO:0006865|biological_process|amino acid transport	GO:0016021|cellular_component|integral component of membrane`GO:0005886|cellular_component|plasma membrane`GO:0006865|biological_process|amino acid transport		0.59868267	Endoplasmic_Reticulum
MSTRG.29401.2	MSTRG.29401	4.7208	-4.7129	1.6115	-2.9245	0.00344992	0.0116995	6	7	15	0	1	0	LHTL8_ARATH|LHTL8_ARATH|Q:166-351,H:58-125|48.571%ID|E:3.68e-13|RecName: Full=Lysine histidine transporter-like 8;	LHTL8_ARATH|LHTL8_ARATH|Q:37-98,H:58-125|48.571%ID|E:1.61e-13|RecName: Full=Lysine histidine transporter-like 8;	KEGG:ath:AT1G47670	GO:0016021|cellular_component|integral component of membrane`GO:0005886|cellular_component|plasma membrane`GO:0006865|biological_process|amino acid transport	GO:0016021|cellular_component|integral component of membrane`GO:0005886|cellular_component|plasma membrane`GO:0006865|biological_process|amino acid transport		0.95257067	Mitochondria
MSTRG.29401.3	MSTRG.29401	4.7208	-4.7129	1.6115	-2.9245	0.00344992	0.0116995	6	7	15	0	1	0	LHTL8_ARATH|LHTL8_ARATH|Q:164-349,H:58-125|48.571%ID|E:4.68e-13|RecName: Full=Lysine histidine transporter-like 8;	LHTL8_ARATH|LHTL8_ARATH|Q:37-98,H:58-125|48.571%ID|E:8.53e-14|RecName: Full=Lysine histidine transporter-like 8;	KEGG:ath:AT1G47670	GO:0016021|cellular_component|integral component of membrane`GO:0005886|cellular_component|plasma membrane`GO:0006865|biological_process|amino acid transport	GO:0016021|cellular_component|integral component of membrane`GO:0005886|cellular_component|plasma membrane`GO:0006865|biological_process|amino acid transport		1.1304798	Mitochondria
MSTRG.23819.1	MSTRG.23819	92.5778	-4.711	0.475	-9.9189	3.44551e-23	1.48997e-21	114	169	253	6	9	6	FRO4_ARATH|FRO4_ARATH|Q:164-2251,H:3-699|58.974%ID|E:0|RecName: Full=Ferric reduction oxidase 4;	FRO4_ARATH|FRO4_ARATH|Q:2-697,H:3-699|58.974%ID|E:0|RecName: Full=Ferric reduction oxidase 4;	KEGG:ath:AT5G23980	GO:0016021|cellular_component|integral component of membrane`GO:0005886|cellular_component|plasma membrane`GO:0000293|molecular_function|ferric-chelate reductase activity`GO:0046872|molecular_function|metal ion binding`GO:0006811|biological_process|ion transport	GO:0016021|cellular_component|integral component of membrane`GO:0005886|cellular_component|plasma membrane`GO:0000293|molecular_function|ferric-chelate reductase activity`GO:0046872|molecular_function|metal ion binding`GO:0006811|biological_process|ion transport		0.95571241	Endoplasmic_Reticulum
MSTRG.23819.2	MSTRG.23819	92.5778	-4.711	0.475	-9.9189	3.44551e-23	1.48997e-21	114	169	253	6	9	6	FRO4_ARATH|FRO4_ARATH|Q:156-2132,H:3-661|57.078%ID|E:0|RecName: Full=Ferric reduction oxidase 4;	FRO4_ARATH|FRO4_ARATH|Q:2-660,H:3-661|57.078%ID|E:0|RecName: Full=Ferric reduction oxidase 4;	KEGG:ath:AT5G23980	GO:0016021|cellular_component|integral component of membrane`GO:0005886|cellular_component|plasma membrane`GO:0000293|molecular_function|ferric-chelate reductase activity`GO:0046872|molecular_function|metal ion binding`GO:0006811|biological_process|ion transport	GO:0016021|cellular_component|integral component of membrane`GO:0005886|cellular_component|plasma membrane`GO:0000293|molecular_function|ferric-chelate reductase activity`GO:0046872|molecular_function|metal ion binding`GO:0006811|biological_process|ion transport		1.216025	Endoplasmic_Reticulum
MSTRG.8284.1	MSTRG.8284	8.8167	-4.7071	1.4692	-3.2038	0.00135632	0.00518636	37	7	6	1	0	1	ELI_PEA|ELI_PEA|Q:168-734,H:7-196|60.825%ID|E:1.18e-65|RecName: Full=Early light-induced protein, chloroplastic;	ELI_PEA|ELI_PEA|Q:1-196,H:1-196|61.692%ID|E:2.34e-73|RecName: Full=Early light-induced protein, chloroplastic;	.	GO:0031969|cellular_component|chloroplast membrane`GO:0016021|cellular_component|integral component of membrane	GO:0031969|cellular_component|chloroplast membrane`GO:0016021|cellular_component|integral component of membrane		0.46420131	Extracellular_region
MSTRG.13735.1	MSTRG.13735	13.1939	-4.6939	1.0732	-4.3739	1.22036e-05	7.55741e-05	18	24	34	2	1	0	PHL5_ARATH|PHL5_ARATH|Q:359-1156,H:81-329|42.491%ID|E:4.95e-36|RecName: Full=Myb family transcription factor PHL5 {ECO:0000305};	PHL5_ARATH|PHL5_ARATH|Q:56-321,H:81-329|42.491%ID|E:3.32e-52|RecName: Full=Myb family transcription factor PHL5 {ECO:0000305};	KEGG:ath:AT5G06800	GO:0005634|cellular_component|nucleus`GO:0003677|molecular_function|DNA binding`GO:0003700|molecular_function|DNA-binding transcription factor activity`GO:0006355|biological_process|regulation of transcription, DNA-templated	GO:0005634|cellular_component|nucleus`GO:0003677|molecular_function|DNA binding`GO:0003700|molecular_function|DNA-binding transcription factor activity`GO:0006355|biological_process|regulation of transcription, DNA-templated		0.20984497	Cytoplasm
MSTRG.5885.1	MSTRG.5885	56.5637	-4.6909	0.5862	-8.0028	1.21611e-15	2.78286e-14	127	62	144	6	1	6	NFYB3_ARATH|NFYB3_ARATH|Q:305-679,H:1-124|85.714%ID|E:7.92e-70|RecName: Full=Nuclear transcription factor Y subunit B-3;	NFYB3_ARATH|NFYB3_ARATH|Q:1-125,H:1-124|85.714%ID|E:1.79e-73|RecName: Full=Nuclear transcription factor Y subunit B-3;	KEGG:ath:AT4G14540	GO:0016602|cellular_component|CCAAT-binding factor complex`GO:0005829|cellular_component|cytosol`GO:0001228|molecular_function|DNA-binding transcription activator activity, RNA polymerase II-specific`GO:0003700|molecular_function|DNA-binding transcription factor activity`GO:0000981|molecular_function|DNA-binding transcription factor activity, RNA polymerase II-specific`GO:0046982|molecular_functi…	GO:0016602|cellular_component|CCAAT-binding factor complex`GO:0005829|cellular_component|cytosol`GO:0001228|molecular_function|DNA-binding transcription activator activity, RNA polymerase II-specific`GO:0003700|molecular_function|DNA-binding transcription factor activity`GO:0000981|molecular_function|DNA-binding transcription factor activity, RNA polymerase II-specific`GO:0046982|molecular_functi…		1.5094074	Nucleus
MSTRG.15914.1	MSTRG.15914	12.7865	-4.6851	1.2077	-3.8793	0.00010476	0.000530156	11	23	41	0	0	3							0.53065696	Nucleus			lncRNA
MSTRG.5910.1	MSTRG.5910	490.782	-4.6694	0.862	-5.4172	6.05409e-08	5.57357e-07	511	853	1506	59	46	7	PTR14_ARATH|PTR14_ARATH|Q:165-1946,H:1-594|71.405%ID|E:0|RecName: Full=Protein NRT1/ PTR FAMILY 7.3;	PTR14_ARATH|PTR14_ARATH|Q:1-594,H:1-594|71.405%ID|E:0|RecName: Full=Protein NRT1/ PTR FAMILY 7.3;	KEGG:ath:AT1G32450	GO:0016021|cellular_component|integral component of membrane`GO:0005886|cellular_component|plasma membrane`GO:0015112|molecular_function|nitrate transmembrane transporter activity`GO:0015386|molecular_function|potassium:proton antiporter activity`GO:0015293|molecular_function|symporter activity`GO:0010150|biological_process|leaf senescence`GO:0015706|biological_process|nitrate transport`GO:005507…	GO:0016021|cellular_component|integral component of membrane`GO:0005886|cellular_component|plasma membrane`GO:0015112|molecular_function|nitrate transmembrane transporter activity`GO:0015386|molecular_function|potassium:proton antiporter activity`GO:0015293|molecular_function|symporter activity`GO:0010150|biological_process|leaf senescence`GO:0015706|biological_process|nitrate transport`GO:005507…		0.85743468	Extracellular_region
MSTRG.5910.2	MSTRG.5910	490.782	-4.6694	0.862	-5.4172	6.05409e-08	5.57357e-07	511	853	1506	59	46	7	PTR14_ARATH|PTR14_ARATH|Q:165-1946,H:1-594|71.405%ID|E:0|RecName: Full=Protein NRT1/ PTR FAMILY 7.3;	PTR14_ARATH|PTR14_ARATH|Q:1-594,H:1-594|71.405%ID|E:0|RecName: Full=Protein NRT1/ PTR FAMILY 7.3;	KEGG:ath:AT1G32450	GO:0016021|cellular_component|integral component of membrane`GO:0005886|cellular_component|plasma membrane`GO:0015112|molecular_function|nitrate transmembrane transporter activity`GO:0015386|molecular_function|potassium:proton antiporter activity`GO:0015293|molecular_function|symporter activity`GO:0010150|biological_process|leaf senescence`GO:0015706|biological_process|nitrate transport`GO:005507…	GO:0016021|cellular_component|integral component of membrane`GO:0005886|cellular_component|plasma membrane`GO:0015112|molecular_function|nitrate transmembrane transporter activity`GO:0015386|molecular_function|potassium:proton antiporter activity`GO:0015293|molecular_function|symporter activity`GO:0010150|biological_process|leaf senescence`GO:0015706|biological_process|nitrate transport`GO:005507…		0.80211953	Extracellular_region
MSTRG.9550.1	MSTRG.9550	29.9715	-4.6646	0.7619	-6.122	9.24317e-10	1.08889e-08	62	36	78	2	5	0	CYSEP_VIGMU|CYSEP_VIGMU|Q:313-1320,H:23-362|73.529%ID|E:7.23e-174|RecName: Full=Vignain;	CYSEP_PHAVU|CYSEP_PHAVU|Q:1-358,H:1-362|70.718%ID|E:0|RecName: Full=Vignain;	.	GO:0033095|cellular_component|aleurone grain`GO:0005788|cellular_component|endoplasmic reticulum lumen`GO:0005773|cellular_component|vacuole`GO:0008234|molecular_function|cysteine-type peptidase activity	GO:0005788|cellular_component|endoplasmic reticulum lumen`GO:0008234|molecular_function|cysteine-type peptidase activity		0.77897763	Nucleus
MSTRG.11489.1	MSTRG.11489	29.9337	-4.6638	0.7181	-6.4943	8.34064e-11	1.13251e-09	66	55	47	2	2	3							1.8569919	Mitochondria			lncRNA
MSTRG.25771.1	MSTRG.25771	25.4793	-4.6532	0.8499	-5.4748	4.37991e-08	4.11526e-07	20	55	71	2	2	2	RUN1_VITRO|RUN1_VITRO|Q:47-1108,H:201-555|42.817%ID|E:7.68e-70|RecName: Full=Disease resistance protein RUN1 {ECO:0000305};	RUN1_VITRO|RUN1_VITRO|Q:15-369,H:200-555|42.978%ID|E:9.7e-80|RecName: Full=Disease resistance protein RUN1 {ECO:0000305};	.	GO:0005737|cellular_component|cytoplasm`GO:0005634|cellular_component|nucleus`GO:0043531|molecular_function|ADP binding`GO:0050135|molecular_function|NAD(P)+ nucleosidase activity`GO:0003953|molecular_function|NAD+ nucleosidase activity`GO:0061809|molecular_function|NAD+ nucleotidase, cyclic ADP-ribose generating`GO:0050832|biological_process|defense response to fungus`GO:0019677|biological_proce…	GO:0005737|cellular_component|cytoplasm`GO:0005634|cellular_component|nucleus`GO:0043531|molecular_function|ADP binding`GO:0050135|molecular_function|NAD(P)+ nucleosidase activity`GO:0003953|molecular_function|NAD+ nucleosidase activity`GO:0061809|molecular_function|NAD+ nucleotidase, cyclic ADP-ribose generating`GO:0050832|biological_process|defense response to fungus`GO:0019677|biological_proce…		1.4290487	Nucleus
MSTRG.3857.1	MSTRG.3857	984.264	-4.6501	0.8681	-5.3564	8.49172e-08	7.64831e-07	1321	1671	2725	109	107	12	ASPA_ARATH|ASPA_ARATH|Q:228-1493,H:54-474|63.033%ID|E:3.28e-168|RecName: Full=Aspartyl protease family protein At5g10770;	ASPA_ARATH|ASPA_ARATH|Q:62-483,H:54-474|63.033%ID|E:0|RecName: Full=Aspartyl protease family protein At5g10770;	KEGG:ath:AT5G10770	GO:0031225|cellular_component|anchored component of membrane`GO:0005886|cellular_component|plasma membrane`GO:0004190|molecular_function|aspartic-type endopeptidase activity	GO:0031225|cellular_component|anchored component of membrane`GO:0005886|cellular_component|plasma membrane`GO:0004190|molecular_function|aspartic-type endopeptidase activity		0.38007442	Mitochondria
MSTRG.3857.2	MSTRG.3857	984.264	-4.6501	0.8681	-5.3564	8.49172e-08	7.64831e-07	1321	1671	2725	109	107	12	ASPA_ARATH|ASPA_ARATH|Q:227-1492,H:54-474|63.27%ID|E:2.52e-171|RecName: Full=Aspartyl protease family protein At5g10770;	ASPA_ARATH|ASPA_ARATH|Q:62-483,H:54-474|63.27%ID|E:0|RecName: Full=Aspartyl protease family protein At5g10770;	KEGG:ath:AT5G10770	GO:0031225|cellular_component|anchored component of membrane`GO:0005886|cellular_component|plasma membrane`GO:0004190|molecular_function|aspartic-type endopeptidase activity	GO:0031225|cellular_component|anchored component of membrane`GO:0005886|cellular_component|plasma membrane`GO:0004190|molecular_function|aspartic-type endopeptidase activity		0.37729329	Mitochondria
MSTRG.3857.3	MSTRG.3857	984.264	-4.6501	0.8681	-5.3564	8.49172e-08	7.64831e-07	1321	1671	2725	109	107	12	ASPA_ARATH|ASPA_ARATH|Q:219-1484,H:54-474|63.033%ID|E:2.94e-168|RecName: Full=Aspartyl protease family protein At5g10770;	ASPA_ARATH|ASPA_ARATH|Q:62-483,H:54-474|63.033%ID|E:0|RecName: Full=Aspartyl protease family protein At5g10770;	KEGG:ath:AT5G10770	GO:0031225|cellular_component|anchored component of membrane`GO:0005886|cellular_component|plasma membrane`GO:0004190|molecular_function|aspartic-type endopeptidase activity	GO:0031225|cellular_component|anchored component of membrane`GO:0005886|cellular_component|plasma membrane`GO:0004190|molecular_function|aspartic-type endopeptidase activity		-0.0041419463	No Location Found
MSTRG.15823.1	MSTRG.15823	20.9379	-4.6422	0.8872	-5.2325	1.672e-07	1.44832e-06	31	44	43	1	0	4	NRAM5_ORYSJ|NRAM5_ORYSJ|Q:1-516,H:172-343|72.674%ID|E:9.92e-86|RecName: Full=Metal transporter Nramp5;	NRAM5_ORYSJ|NRAM5_ORYSJ|Q:1-154,H:190-343|72.078%ID|E:2.14e-74|RecName: Full=Metal transporter Nramp5;	KEGG:osa:4342859	GO:0016021|cellular_component|integral component of membrane`GO:0015086|molecular_function|cadmium ion transmembrane transporter activity`GO:0005384|molecular_function|manganese ion transmembrane transporter activity`GO:0055072|biological_process|iron ion homeostasis	GO:0016021|cellular_component|integral component of membrane`GO:0015086|molecular_function|cadmium ion transmembrane transporter activity`GO:0005384|molecular_function|manganese ion transmembrane transporter activity`GO:0055072|biological_process|iron ion homeostasis		1.5347286	Endoplasmic_Reticulum
MSTRG.15823.2	MSTRG.15823	20.9379	-4.6422	0.8872	-5.2325	1.672e-07	1.44832e-06	31	44	43	1	0	4	NRAM5_ORYSJ|NRAM5_ORYSJ|Q:172-570,H:176-308|72.18%ID|E:1.54e-74|RecName: Full=Metal transporter Nramp5;|Eukaryota; Viridiplantae; Streptophyta; Embryophyta; Tracheophyta; Spermatophyta; Magnoliopsida; Liliopsida; Poales; Poaceae; BOP clade; Oryzoideae; Oryzeae; Oryzinae; Oryza; Oryza sativa`NRAM5_ORYSJ|NRAM5_ORYSJ|Q:3-170,H:83-138|83.929%ID|E:1.54e-74|RecName: Full=Metal transporter Nramp5;	NRAM5_ORYSJ|NRAM5_ORYSJ|Q:1-119,H:190-308|71.429%ID|E:1.27e-54|RecName: Full=Metal transporter Nramp5;	KEGG:osa:4342859	GO:0016021|cellular_component|integral component of membrane`GO:0015086|molecular_function|cadmium ion transmembrane transporter activity`GO:0005384|molecular_function|manganese ion transmembrane transporter activity`GO:0055072|biological_process|iron ion homeostasis	GO:0016021|cellular_component|integral component of membrane`GO:0015086|molecular_function|cadmium ion transmembrane transporter activity`GO:0005384|molecular_function|manganese ion transmembrane transporter activity`GO:0055072|biological_process|iron ion homeostasis		0.65798233	Endoplasmic_Reticulum
MSTRG.21883.1	MSTRG.21883	63.5373	-4.6386	0.5687	-8.1571	3.43212e-16	8.34768e-15	98	88	188	8	6	1	ALMTA_ARATH|ALMTA_ARATH|Q:1747-1454,H:154-250|74.49%ID|E:1.93e-94|RecName: Full=Aluminum-activated malate transporter 10;|Eukaryota; Viridiplantae; Streptophyta; Embryophyta; Tracheophyta; Spermatophyta; Magnoliopsida; eudicotyledons; Gunneridae; Pentapetalae; rosids; malvids; Brassicales; Brassicaceae; Camelineae; Arabidopsis`ALMTA_ARATH|ALMTA_ARATH|Q:898-464,H:351-489|42.759%ID|E:1.93e-94|RecNa…	ALMTA_ARATH|ALMTA_ARATH|Q:1-131,H:365-489|42.748%ID|E:7.5e-19|RecName: Full=Aluminum-activated malate transporter 10;	.	GO:0016021|cellular_component|integral component of membrane`GO:0009705|cellular_component|plant-type vacuole membrane`GO:0015743|biological_process|malate transport	GO:0016021|cellular_component|integral component of membrane`GO:0009705|cellular_component|plant-type vacuole membrane`GO:0015743|biological_process|malate transport		0.70608895	Cytoplasm			lncRNA
MSTRG.21883.2	MSTRG.21883	63.5373	-4.6386	0.5687	-8.1571	3.43212e-16	8.34768e-15	98	88	188	8	6	1	ALMTA_ARATH|ALMTA_ARATH|Q:517-233,H:154-247|73.684%ID|E:6.86e-39|RecName: Full=Aluminum-activated malate transporter 10;	ALMTA_ARATH|ALMTA_ARATH|Q:1-68,H:180-247|76.471%ID|E:6.31e-28|RecName: Full=Aluminum-activated malate transporter 10;	.	GO:0016021|cellular_component|integral component of membrane`GO:0009705|cellular_component|plant-type vacuole membrane`GO:0015743|biological_process|malate transport	GO:0016021|cellular_component|integral component of membrane`GO:0009705|cellular_component|plant-type vacuole membrane`GO:0015743|biological_process|malate transport		0.98899214	Nucleus			lncRNA
MSTRG.21883.3	MSTRG.21883	63.5373	-4.6386	0.5687	-8.1571	3.43212e-16	8.34768e-15	98	88	188	8	6	1	ALMTA_ARATH|ALMTA_ARATH|Q:872-588,H:154-247|76.842%ID|E:1.96e-39|RecName: Full=Aluminum-activated malate transporter 10;		.	GO:0016021|cellular_component|integral component of membrane`GO:0009705|cellular_component|plant-type vacuole membrane`GO:0015743|biological_process|malate transport	.		1.3248158	Cytoplasm			lncRNA
MSTRG.23968.1	MSTRG.23968	122.235	-4.6298	0.4209	-11.0004	3.80642e-28	2.24112e-26	205	216	278	17	5	7	PCP_MOUSE|PCP_MOUSE|Q:206-943,H:22-262|38.866%ID|E:3.29e-59|RecName: Full=Lysosomal Pro-X carboxypeptidase;	PCP_MOUSE|PCP_MOUSE|Q:30-275,H:22-262|38.866%ID|E:1.22e-59|RecName: Full=Lysosomal Pro-X carboxypeptidase;	KEGG:mmu:72461	GO:0045178|cellular_component|basal part of cell`GO:0043231|cellular_component|intracellular membrane-bounded organelle`GO:0005764|cellular_component|lysosome`GO:0008239|molecular_function|dipeptidyl-peptidase activity`GO:0004185|molecular_function|serine-type carboxypeptidase activity`GO:0060055|biological_process|angiogenesis involved in wound healing`GO:0097009|biological_process|energy homeos…	GO:0045178|cellular_component|basal part of cell`GO:0043231|cellular_component|intracellular membrane-bounded organelle`GO:0005764|cellular_component|lysosome`GO:0008239|molecular_function|dipeptidyl-peptidase activity`GO:0004185|molecular_function|serine-type carboxypeptidase activity`GO:0060055|biological_process|angiogenesis involved in wound healing`GO:0097009|biological_process|energy homeos…		0.27427415	Cytoplasm
MSTRG.23968.2	MSTRG.23968	122.235	-4.6298	0.4209	-11.0004	3.80642e-28	2.24112e-26	205	216	278	17	5	7	PCP_HUMAN|PCP_HUMAN|Q:188-832,H:18-227|40.741%ID|E:2.6e-50|RecName: Full=Lysosomal Pro-X carboxypeptidase;	PCP_HUMAN|PCP_HUMAN|Q:24-238,H:18-227|40.741%ID|E:1.11e-50|RecName: Full=Lysosomal Pro-X carboxypeptidase;	KEGG:hsa:5547	GO:0035577|cellular_component|azurophil granule membrane`GO:0045178|cellular_component|basal part of cell`GO:0070062|cellular_component|extracellular exosome`GO:0101003|cellular_component|ficolin-1-rich granule membrane`GO:0043231|cellular_component|intracellular membrane-bounded organelle`GO:0005886|cellular_component|plasma membrane`GO:0008239|molecular_function|dipeptidyl-peptidase activity`GO…	GO:0035577|cellular_component|azurophil granule membrane`GO:0045178|cellular_component|basal part of cell`GO:0070062|cellular_component|extracellular exosome`GO:0101003|cellular_component|ficolin-1-rich granule membrane`GO:0043231|cellular_component|intracellular membrane-bounded organelle`GO:0005886|cellular_component|plasma membrane`GO:0008239|molecular_function|dipeptidyl-peptidase activity`GO…		0.77646563	Endoplasmic_Reticulum
MSTRG.23968.3	MSTRG.23968	122.235	-4.6298	0.4209	-11.0004	3.80642e-28	2.24112e-26	205	216	278	17	5	7	PCP_MOUSE|PCP_MOUSE|Q:318-1703,H:22-490|37.732%ID|E:8.57e-106|RecName: Full=Lysosomal Pro-X carboxypeptidase;	PCP_MOUSE|PCP_MOUSE|Q:30-491,H:22-490|37.732%ID|E:5.94e-108|RecName: Full=Lysosomal Pro-X carboxypeptidase;	KEGG:mmu:72461	GO:0045178|cellular_component|basal part of cell`GO:0043231|cellular_component|intracellular membrane-bounded organelle`GO:0005764|cellular_component|lysosome`GO:0008239|molecular_function|dipeptidyl-peptidase activity`GO:0004185|molecular_function|serine-type carboxypeptidase activity`GO:0060055|biological_process|angiogenesis involved in wound healing`GO:0097009|biological_process|energy homeos…	GO:0045178|cellular_component|basal part of cell`GO:0043231|cellular_component|intracellular membrane-bounded organelle`GO:0005764|cellular_component|lysosome`GO:0008239|molecular_function|dipeptidyl-peptidase activity`GO:0004185|molecular_function|serine-type carboxypeptidase activity`GO:0060055|biological_process|angiogenesis involved in wound healing`GO:0097009|biological_process|energy homeos…		0.32663901	Nucleus
MSTRG.33858.1	MSTRG.33858	20.9092	-4.6295	0.833	-5.5574	2.73816e-08	2.65604e-07	38	40	40	1	3	1	LAMT_CATRO|LAMT_CATRO|Q:154-1209,H:18-368|47.175%ID|E:3.57e-111|RecName: Full=Loganic acid O-methyltransferase {ECO:0000303|PubMed:24104568, ECO:0000303|PubMed:29399933};	LAMT_CATRO|LAMT_CATRO|Q:52-403,H:18-368|47.175%ID|E:3.36e-112|RecName: Full=Loganic acid O-methyltransferase {ECO:0000303|PubMed:24104568, ECO:0000303|PubMed:29399933};	.	GO:0030749|molecular_function|loganate O-methyltransferase activity`GO:0046872|molecular_function|metal ion binding`GO:0035834|biological_process|indole alkaloid metabolic process`GO:0032259|biological_process|methylation	GO:0030749|molecular_function|loganate O-methyltransferase activity`GO:0046872|molecular_function|metal ion binding`GO:0035834|biological_process|indole alkaloid metabolic process`GO:0032259|biological_process|methylation		1.1713548	Endoplasmic_Reticulum
MSTRG.33858.2	MSTRG.33858	20.9092	-4.6295	0.833	-5.5574	2.73816e-08	2.65604e-07	38	40	40	1	3	1	LAMT_CATRO|LAMT_CATRO|Q:154-486,H:258-368|35.135%ID|E:3.03e-16|RecName: Full=Loganic acid O-methyltransferase {ECO:0000303|PubMed:24104568, ECO:0000303|PubMed:29399933};	LAMT_CATRO|LAMT_CATRO|Q:52-162,H:258-368|35.135%ID|E:1.08e-16|RecName: Full=Loganic acid O-methyltransferase {ECO:0000303|PubMed:24104568, ECO:0000303|PubMed:29399933};	.	GO:0030749|molecular_function|loganate O-methyltransferase activity`GO:0046872|molecular_function|metal ion binding`GO:0035834|biological_process|indole alkaloid metabolic process`GO:0032259|biological_process|methylation	GO:0030749|molecular_function|loganate O-methyltransferase activity`GO:0046872|molecular_function|metal ion binding`GO:0035834|biological_process|indole alkaloid metabolic process`GO:0032259|biological_process|methylation		0.76705669	Nucleus
MSTRG.33858.3	MSTRG.33858	20.9092	-4.6295	0.833	-5.5574	2.73816e-08	2.65604e-07	38	40	40	1	3	1	LAMT_CATRO|LAMT_CATRO|Q:62-1114,H:18-368|47.175%ID|E:1.75e-111|RecName: Full=Loganic acid O-methyltransferase {ECO:0000303|PubMed:24104568, ECO:0000303|PubMed:29399933};	LAMT_CATRO|LAMT_CATRO|Q:21-371,H:18-368|47.175%ID|E:1.15e-111|RecName: Full=Loganic acid O-methyltransferase {ECO:0000303|PubMed:24104568, ECO:0000303|PubMed:29399933};	.	GO:0030749|molecular_function|loganate O-methyltransferase activity`GO:0046872|molecular_function|metal ion binding`GO:0035834|biological_process|indole alkaloid metabolic process`GO:0032259|biological_process|methylation	GO:0030749|molecular_function|loganate O-methyltransferase activity`GO:0046872|molecular_function|metal ion binding`GO:0035834|biological_process|indole alkaloid metabolic process`GO:0032259|biological_process|methylation		0.8018502	Endoplasmic_Reticulum
MSTRG.18749.1	MSTRG.18749	1809.29	-4.6258	0.2483	-18.6308	1.80635e-77	8.98304e-75	3183	2939	4300	168	170	93			.	.	.		0.51289047	Mitochondria			lncRNA
MSTRG.18749.2	MSTRG.18749	1809.29	-4.6258	0.2483	-18.6308	1.80635e-77	8.98304e-75	3183	2939	4300	168	170	93			.	.	.		0.54594515	Nucleus			lncRNA
MSTRG.18749.3	MSTRG.18749	1809.29	-4.6258	0.2483	-18.6308	1.80635e-77	8.98304e-75	3183	2939	4300	168	170	93			.	.	.		0.98001626	Mitochondria
MSTRG.18749.4	MSTRG.18749	1809.29	-4.6258	0.2483	-18.6308	1.80635e-77	8.98304e-75	3183	2939	4300	168	170	93			.	.	.		0.27721266	Extracellular_region			lncRNA
MSTRG.9850.1	MSTRG.9850	4.4379	-4.6163	1.6091	-2.8688	0.00412031	0.013639	8	6	12	1	0	0							1.7009892	Mitochondria			lncRNA
MSTRG.26985.1	MSTRG.26985	4.4478	-4.6126	1.8203	-2.5339	0.0112792	0.0323163	1	12	12	1	0	0							1.3805013	Mitochondria			lncRNA
MSTRG.28592.1	MSTRG.28592	151.495	-4.6064	0.4042	-11.3966	4.34644e-30	2.84809e-28	199	227	465	9	13	15	MIK2_ARATH|MIK2_ARATH|Q:7-2001,H:259-946|46.176%ID|E:0|RecName: Full=MDIS1-interacting receptor like kinase 2 {ECO:0000303|PubMed:26863186};|Eukaryota; Viridiplantae; Streptophyta; Embryophyta; Tracheophyta; Spermatophyta; Magnoliopsida; eudicotyledons; Gunneridae; Pentapetalae; rosids; malvids; Brassicales; Brassicaceae; Camelineae; Arabidopsis`MIK2_ARATH|MIK2_ARATH|Q:13-1212,H:92-492|32.918%ID|…	MIK2_ARATH|MIK2_ARATH|Q:3-667,H:259-946|46.176%ID|E:0|RecName: Full=MDIS1-interacting receptor like kinase 2 {ECO:0000303|PubMed:26863186};|Eukaryota; Viridiplantae; Streptophyta; Embryophyta; Tracheophyta; Spermatophyta; Magnoliopsida; eudicotyledons; Gunneridae; Pentapetalae; rosids; malvids; Brassicales; Brassicaceae; Camelineae; Arabidopsis`MIK2_ARATH|MIK2_ARATH|Q:5-404,H:92-492|32.918%ID|E:6…	KEGG:ath:AT4G08850	GO:0016021|cellular_component|integral component of membrane`GO:0005886|cellular_component|plasma membrane`GO:0009506|cellular_component|plasmodesma`GO:0090406|cellular_component|pollen tube`GO:0005524|molecular_function|ATP binding`GO:0106310|molecular_function|protein serine kinase activity`GO:0106311|molecular_function|protein threonine kinase activity`GO:0009755|biological_process|hormone-med…	GO:0016021|cellular_component|integral component of membrane`GO:0005886|cellular_component|plasma membrane`GO:0009506|cellular_component|plasmodesma`GO:0090406|cellular_component|pollen tube`GO:0005524|molecular_function|ATP binding`GO:0106310|molecular_function|protein serine kinase activity`GO:0106311|molecular_function|protein threonine kinase activity`GO:0009755|biological_process|hormone-med…		0.88102184	Endoplasmic_Reticulum
MSTRG.27814.1	MSTRG.27814	82.1056	-4.6054	0.4317	-10.6673	1.44765e-26	7.73814e-25	134	140	198	6	6	8	NLP2_ARATH|NLP2_ARATH|Q:149-2071,H:308-958|50.531%ID|E:0|RecName: Full=Protein NLP2;	NLP2_ARATH|NLP2_ARATH|Q:3-508,H:446-958|50.48%ID|E:1.56e-151|RecName: Full=Protein NLP2;	KEGG:ath:AT4G35270	GO:0005634|cellular_component|nucleus`GO:0003677|molecular_function|DNA binding`GO:0003700|molecular_function|DNA-binding transcription factor activity`GO:0006355|biological_process|regulation of transcription, DNA-templated	GO:0005634|cellular_component|nucleus`GO:0003677|molecular_function|DNA binding`GO:0003700|molecular_function|DNA-binding transcription factor activity`GO:0006355|biological_process|regulation of transcription, DNA-templated		1.3272661	Nucleus
MSTRG.27814.2	MSTRG.27814	82.1056	-4.6054	0.4317	-10.6673	1.44765e-26	7.73814e-25	134	140	198	6	6	8	NLP2_ARATH|NLP2_ARATH|Q:367-2295,H:306-958|50.832%ID|E:0|RecName: Full=Protein NLP2;	NLP2_ARATH|NLP2_ARATH|Q:13-655,H:306-958|51.135%ID|E:0|RecName: Full=Protein NLP2;	KEGG:ath:AT4G35270	GO:0005634|cellular_component|nucleus`GO:0003677|molecular_function|DNA binding`GO:0003700|molecular_function|DNA-binding transcription factor activity`GO:0006355|biological_process|regulation of transcription, DNA-templated	GO:0005634|cellular_component|nucleus`GO:0003677|molecular_function|DNA binding`GO:0003700|molecular_function|DNA-binding transcription factor activity`GO:0006355|biological_process|regulation of transcription, DNA-templated		0.80436989	Nucleus
MSTRG.27814.3	MSTRG.27814	82.1056	-4.6054	0.4317	-10.6673	1.44765e-26	7.73814e-25	134	140	198	6	6	8	NLP2_ARATH|NLP2_ARATH|Q:75-2003,H:306-958|50.681%ID|E:0|RecName: Full=Protein NLP2;	NLP2_ARATH|NLP2_ARATH|Q:3-508,H:446-958|50.48%ID|E:1.56e-151|RecName: Full=Protein NLP2;	KEGG:ath:AT4G35270	GO:0005634|cellular_component|nucleus`GO:0003677|molecular_function|DNA binding`GO:0003700|molecular_function|DNA-binding transcription factor activity`GO:0006355|biological_process|regulation of transcription, DNA-templated	GO:0005634|cellular_component|nucleus`GO:0003677|molecular_function|DNA binding`GO:0003700|molecular_function|DNA-binding transcription factor activity`GO:0006355|biological_process|regulation of transcription, DNA-templated		1.1655138	Nucleus
MSTRG.8774.1	MSTRG.8774	28.1072	-4.5993	0.8791	-5.2318	1.67886e-07	1.45291e-06	33	37	98	0	1	6							0.5556582	Cytoplasm			lncRNA
MSTRG.9203.1	MSTRG.9203	16.681	-4.5913	1.4767	-3.1092	0.00187615	0.00687665	88	3	4	3	1	0	LIRP1_ARATH|LIRP1_ARATH|Q:235-498,H:52-138|65.169%ID|E:7.2e-29|RecName: Full=Light-regulated protein 1, chloroplastic {ECO:0000303|PubMed:8932388};	LIRP1_ARATH|LIRP1_ARATH|Q:43-130,H:52-138|65.169%ID|E:1.71e-31|RecName: Full=Light-regulated protein 1, chloroplastic {ECO:0000303|PubMed:8932388};	KEGG:ath:AT3G26740	GO:0009507|cellular_component|chloroplast`GO:0009941|cellular_component|chloroplast envelope`GO:0009570|cellular_component|chloroplast stroma`GO:0098807|cellular_component|chloroplast thylakoid membrane protein complex`GO:0005829|cellular_component|cytosol`GO:0007623|biological_process|circadian rhythm	GO:0009507|cellular_component|chloroplast`GO:0009941|cellular_component|chloroplast envelope`GO:0009570|cellular_component|chloroplast stroma`GO:0098807|cellular_component|chloroplast thylakoid membrane protein complex`GO:0005829|cellular_component|cytosol`GO:0007623|biological_process|circadian rhythm		1.0609777	Nucleus
MSTRG.31405.1	MSTRG.31405	24.1866	-4.5866	0.7752	-5.9169	3.27994e-09	3.5863e-08	41	38	61	1	1	4							2.0121821	Mitochondria			lncRNA
MSTRG.22220.1	MSTRG.22220	137.202	-4.5751	0.3522	-12.9914	1.36892e-38	1.42251e-36	243	230	313	11	16	7							0.69464836	Endoplasmic_Reticulum			lncRNA
MSTRG.18852.1	MSTRG.18852	4.3236	-4.5747	1.6145	-2.8335	0.00460432	0.0150174	7	7	11	1	0	0	NSP2_MEDTR|NSP2_MEDTR|Q:554-1081,H:115-313|29.064%ID|E:3.97e-19|RecName: Full=Protein NODULATION SIGNALING PATHWAY 2 {ECO:0000303|PubMed:15961668};|Eukaryota; Viridiplantae; Streptophyta; Embryophyta; Tracheophyta; Spermatophyta; Magnoliopsida; eudicotyledons; Gunneridae; Pentapetalae; rosids; fabids; Fabales; Fabaceae; Papilionoideae; 50 kb inversion clade; NPAAA clade; Hologalegina; IRL clade; …		KEGG:mtr:MTR_3g072710	GO:0005783|cellular_component|endoplasmic reticulum`GO:0031965|cellular_component|nuclear membrane`GO:0005634|cellular_component|nucleus`GO:0003700|molecular_function|DNA-binding transcription factor activity`GO:0043565|molecular_function|sequence-specific DNA binding`GO:0009877|biological_process|nodulation`GO:0006355|biological_process|regulation of transcription, DNA-templated	.		0.14294434	Mitochondria
MSTRG.10209.1	MSTRG.10209	201.607	-4.5734	0.3463	-13.2059	8.11246e-40	9.07324e-38	304	298	577	18	20	12	Y3720_ARATH|Y3720_ARATH|Q:477-1757,H:63-457|25.571%ID|E:2.25e-18|RecName: Full=UPF0481 protein At3g47200;	Y3720_ARATH|Y3720_ARATH|Q:96-522,H:63-457|25.4%ID|E:1.16e-18|RecName: Full=UPF0481 protein At3g47200;	KEGG:ath:AT3G47200	GO:0016021|cellular_component|integral component of membrane`GO:0005886|cellular_component|plasma membrane	GO:0016021|cellular_component|integral component of membrane`GO:0005886|cellular_component|plasma membrane		0.57903556	Mitochondria
MSTRG.10209.2	MSTRG.10209	201.607	-4.5734	0.3463	-13.2059	8.11246e-40	9.07324e-38	304	298	577	18	20	12							3.8603336	Extracellular_region			lncRNA
MSTRG.10209.3	MSTRG.10209	201.607	-4.5734	0.3463	-13.2059	8.11246e-40	9.07324e-38	304	298	577	18	20	12	Y3720_ARATH|Y3720_ARATH|Q:550-984,H:311-457|30.405%ID|E:7.34e-10|RecName: Full=UPF0481 protein At3g47200;	Y3720_ARATH|Y3720_ARATH|Q:141-285,H:311-457|30.405%ID|E:2.25e-10|RecName: Full=UPF0481 protein At3g47200;	KEGG:ath:AT3G47200	GO:0016021|cellular_component|integral component of membrane`GO:0005886|cellular_component|plasma membrane	GO:0016021|cellular_component|integral component of membrane`GO:0005886|cellular_component|plasma membrane		0.049369409	Mitochondria
MSTRG.12512.1	MSTRG.12512	104.988	-4.5733	0.3963	-11.5395	8.34192e-31	5.73615e-29	178	167	261	12	8	6							0.58726853	Cytoplasm
MSTRG.15479.1	MSTRG.15479	4.3426	-4.5732	1.6339	-2.7989	0.00512771	0.0164499	7	10	7	1	0	0							1.8427882	Mitochondria			lncRNA
MSTRG.26931.1	MSTRG.26931	4.2924	-4.5708	1.6647	-2.7457	0.00603875	0.0189001	13	4	8	0	0	1							3.9304825	Extracellular_region			lncRNA
MSTRG.29473.1	MSTRG.29473	787.775	-4.5664	0.2601	-17.5588	5.09556e-69	2.08686e-66	1497	1250	1774	85	69	41	ASMT_ARATH|ASMT_ARATH|Q:158-1165,H:29-380|55.398%ID|E:1.72e-119|RecName: Full=Acetylserotonin O-methyltransferase {ECO:0000305};	ASMT_ARATH|ASMT_ARATH|Q:1-353,H:15-380|54.201%ID|E:4.28e-131|RecName: Full=Acetylserotonin O-methyltransferase {ECO:0000305};	KEGG:ath:AT4G35160	GO:0005737|cellular_component|cytoplasm`GO:0017096|molecular_function|acetylserotonin O-methyltransferase activity`GO:0008171|molecular_function|O-methyltransferase activity`GO:0046983|molecular_function|protein dimerization activity`GO:0008757|molecular_function|S-adenosylmethionine-dependent methyltransferase activity`GO:0019438|biological_process|aromatic compound biosynthetic process`GO:00301…	GO:0005737|cellular_component|cytoplasm`GO:0017096|molecular_function|acetylserotonin O-methyltransferase activity`GO:0008171|molecular_function|O-methyltransferase activity`GO:0046983|molecular_function|protein dimerization activity`GO:0008757|molecular_function|S-adenosylmethionine-dependent methyltransferase activity`GO:0019438|biological_process|aromatic compound biosynthetic process`GO:00301…		1.323278	Nucleus
MSTRG.29473.2	MSTRG.29473	787.775	-4.5664	0.2601	-17.5588	5.09556e-69	2.08686e-66	1497	1250	1774	85	69	41	ASMT_ARATH|ASMT_ARATH|Q:841-1737,H:105-380|50%ID|E:4.19e-81|RecName: Full=Acetylserotonin O-methyltransferase {ECO:0000305};|Eukaryota; Viridiplantae; Streptophyta; Embryophyta; Tracheophyta; Spermatophyta; Magnoliopsida; eudicotyledons; Gunneridae; Pentapetalae; rosids; malvids; Brassicales; Brassicaceae; Camelineae; Arabidopsis`ASMT_ARATH|ASMT_ARATH|Q:46-267,H:29-104|53.947%ID|E:2.21e-16|RecNam…	ASMT_ARATH|ASMT_ARATH|Q:2-150,H:122-274|52.288%ID|E:2.31e-44|RecName: Full=Acetylserotonin O-methyltransferase {ECO:0000305};	KEGG:ath:AT4G35160	GO:0005737|cellular_component|cytoplasm`GO:0017096|molecular_function|acetylserotonin O-methyltransferase activity`GO:0008171|molecular_function|O-methyltransferase activity`GO:0046983|molecular_function|protein dimerization activity`GO:0008757|molecular_function|S-adenosylmethionine-dependent methyltransferase activity`GO:0019438|biological_process|aromatic compound biosynthetic process`GO:00301…	GO:0005737|cellular_component|cytoplasm`GO:0017096|molecular_function|acetylserotonin O-methyltransferase activity`GO:0008171|molecular_function|O-methyltransferase activity`GO:0046983|molecular_function|protein dimerization activity`GO:0008757|molecular_function|S-adenosylmethionine-dependent methyltransferase activity`GO:0019438|biological_process|aromatic compound biosynthetic process`GO:00301…		1.1957337	Endoplasmic_Reticulum
MSTRG.34210.1	MSTRG.34210	4.2939	-4.5659	1.6168	-2.824	0.00474283	0.0153871	8	6	11	1	0	0							1.6195139	Mitochondria			lncRNA
MSTRG.13436.1	MSTRG.13436	111.979	-4.5598	1.1501	-3.9645	7.35415e-05	0.000385989	536	33	73	9	12	7	HEBP2_HUMAN|HEBP2_HUMAN|Q:266-766,H:37-195|38.596%ID|E:4.29e-23|RecName: Full=Heme-binding protein 2;	HEBP2_HUMAN|HEBP2_HUMAN|Q:45-224,H:20-195|36.702%ID|E:4.97e-24|RecName: Full=Heme-binding protein 2;	KEGG:hsa:23593	GO:0035578|cellular_component|azurophil granule lumen`GO:0005737|cellular_component|cytoplasm`GO:0070062|cellular_component|extracellular exosome`GO:0005576|cellular_component|extracellular region`GO:0005739|cellular_component|mitochondrion`GO:0020037|molecular_function|heme binding`GO:0010917|biological_process|negative regulation of mitochondrial membrane potential`GO:0043312|biological_process…	GO:0035578|cellular_component|azurophil granule lumen`GO:0005737|cellular_component|cytoplasm`GO:0070062|cellular_component|extracellular exosome`GO:0005576|cellular_component|extracellular region`GO:0005739|cellular_component|mitochondrion`GO:0020037|molecular_function|heme binding`GO:0010917|biological_process|negative regulation of mitochondrial membrane potential`GO:0043312|biological_process…		1.7954263	Nucleus
MSTRG.13788.1	MSTRG.13788	19.8259	-4.5528	0.8701	-5.2323	1.67398e-07	1.44914e-06	24	37	53	1	3	1							0.57280302	Nucleus			lncRNA
MSTRG.12968.1	MSTRG.12968	20.0928	-4.5521	0.8765	-5.1936	2.06288e-07	1.75955e-06	43	30	42	4	1	0							1.260738	Nucleus			lncRNA
MSTRG.7506.1	MSTRG.7506	4.2186	-4.5477	1.6495	-2.757	0.00583363	0.018324	10	4	11	0	0	1	RKS1_ARATH|RKS1_ARATH|Q:102-2549,H:16-833|55.152%ID|E:0|RecName: Full=G-type lectin S-receptor-like serine/threonine-protein kinase RKS1;	RKS1_ARATH|RKS1_ARATH|Q:24-839,H:16-833|56.053%ID|E:0|RecName: Full=G-type lectin S-receptor-like serine/threonine-protein kinase RKS1;	KEGG:ath:AT1G11340	GO:0016021|cellular_component|integral component of membrane`GO:0005886|cellular_component|plasma membrane`GO:0005524|molecular_function|ATP binding`GO:0005516|molecular_function|calmodulin binding`GO:0030246|molecular_function|carbohydrate binding`GO:0106310|molecular_function|protein serine kinase activity`GO:0004674|molecular_function|protein serine/threonine kinase activity`GO:0106311|molecul…	GO:0016021|cellular_component|integral component of membrane`GO:0005886|cellular_component|plasma membrane`GO:0005524|molecular_function|ATP binding`GO:0005516|molecular_function|calmodulin binding`GO:0030246|molecular_function|carbohydrate binding`GO:0106310|molecular_function|protein serine kinase activity`GO:0004674|molecular_function|protein serine/threonine kinase activity`GO:0106311|molecul…		1.0433189	Mitochondria
MSTRG.11159.1	MSTRG.11159	478.367	-4.5464	0.8424	-5.3968	6.78213e-08	6.19467e-07	1067	658	1030	53	60	6	WRK43_ARATH|WRK43_ARATH|Q:417-722,H:7-108|78.431%ID|E:8.81e-55|RecName: Full=Probable WRKY transcription factor 43;	WRK43_ARATH|WRK43_ARATH|Q:83-184,H:7-108|78.431%ID|E:7.66e-57|RecName: Full=Probable WRKY transcription factor 43;	KEGG:ath:AT2G46130	GO:0005634|cellular_component|nucleus`GO:0003700|molecular_function|DNA-binding transcription factor activity`GO:0043565|molecular_function|sequence-specific DNA binding	GO:0005634|cellular_component|nucleus`GO:0003700|molecular_function|DNA-binding transcription factor activity`GO:0043565|molecular_function|sequence-specific DNA binding		1.0973778	Extracellular_region
MSTRG.19641.1	MSTRG.19641	4197.97	-4.5371	0.1714	-26.4767	1.80051e-154	5.57137e-151	6758	7364	9893	364	384	318	VEP1_ARATH|VEP1_ARATH|Q:506-1615,H:12-387|69.312%ID|E:1.33e-178|RecName: Full=3-oxo-Delta(4,5)-steroid 5-beta-reductase;	VEP1_ARATH|VEP1_ARATH|Q:5-231,H:161-387|72.687%ID|E:3.03e-121|RecName: Full=3-oxo-Delta(4,5)-steroid 5-beta-reductase;	KEGG:ath:AT4G24220	GO:0005829|cellular_component|cytosol`GO:0047787|molecular_function|delta4-3-oxosteroid 5beta-reductase activity`GO:0035671|molecular_function|enone reductase activity`GO:0046983|molecular_function|protein dimerization activity`GO:0009611|biological_process|response to wounding`GO:0008202|biological_process|steroid metabolic process`GO:0010051|biological_process|xylem and phloem pattern formation	GO:0005829|cellular_component|cytosol`GO:0047787|molecular_function|delta4-3-oxosteroid 5beta-reductase activity`GO:0035671|molecular_function|enone reductase activity`GO:0046983|molecular_function|protein dimerization activity`GO:0009611|biological_process|response to wounding`GO:0008202|biological_process|steroid metabolic process`GO:0010051|biological_process|xylem and phloem pattern formation		0.49688368	Endoplasmic_Reticulum
MSTRG.19641.10	MSTRG.19641	4197.97	-4.5371	0.1714	-26.4767	1.80051e-154	5.57137e-151	6758	7364	9893	364	384	318	VEP1_ARATH|VEP1_ARATH|Q:21-1247,H:12-388|63.309%ID|E:3.95e-175|RecName: Full=3-oxo-Delta(4,5)-steroid 5-beta-reductase;	VEP1_ARATH|VEP1_ARATH|Q:5-270,H:161-388|62.782%ID|E:2.02e-114|RecName: Full=3-oxo-Delta(4,5)-steroid 5-beta-reductase;	KEGG:ath:AT4G24220	GO:0005829|cellular_component|cytosol`GO:0047787|molecular_function|delta4-3-oxosteroid 5beta-reductase activity`GO:0035671|molecular_function|enone reductase activity`GO:0046983|molecular_function|protein dimerization activity`GO:0009611|biological_process|response to wounding`GO:0008202|biological_process|steroid metabolic process`GO:0010051|biological_process|xylem and phloem pattern formation	GO:0005829|cellular_component|cytosol`GO:0047787|molecular_function|delta4-3-oxosteroid 5beta-reductase activity`GO:0035671|molecular_function|enone reductase activity`GO:0046983|molecular_function|protein dimerization activity`GO:0009611|biological_process|response to wounding`GO:0008202|biological_process|steroid metabolic process`GO:0010051|biological_process|xylem and phloem pattern formation		1.045314	Nucleus
MSTRG.19641.11	MSTRG.19641	4197.97	-4.5371	0.1714	-26.4767	1.80051e-154	5.57137e-151	6758	7364	9893	364	384	318	VEP1_ARATH|VEP1_ARATH|Q:2-400,H:255-387|77.444%ID|E:3.18e-52|RecName: Full=3-oxo-Delta(4,5)-steroid 5-beta-reductase;	VEP1_ARATH|VEP1_ARATH|Q:1-133,H:255-387|77.444%ID|E:1.99e-69|RecName: Full=3-oxo-Delta(4,5)-steroid 5-beta-reductase;	KEGG:ath:AT4G24220	GO:0005829|cellular_component|cytosol`GO:0047787|molecular_function|delta4-3-oxosteroid 5beta-reductase activity`GO:0035671|molecular_function|enone reductase activity`GO:0046983|molecular_function|protein dimerization activity`GO:0009611|biological_process|response to wounding`GO:0008202|biological_process|steroid metabolic process`GO:0010051|biological_process|xylem and phloem pattern formation	GO:0005829|cellular_component|cytosol`GO:0047787|molecular_function|delta4-3-oxosteroid 5beta-reductase activity`GO:0035671|molecular_function|enone reductase activity`GO:0046983|molecular_function|protein dimerization activity`GO:0009611|biological_process|response to wounding`GO:0008202|biological_process|steroid metabolic process`GO:0010051|biological_process|xylem and phloem pattern formation		0.79035869	Nucleus
MSTRG.19641.12	MSTRG.19641	4197.97	-4.5371	0.1714	-26.4767	1.80051e-154	5.57137e-151	6758	7364	9893	364	384	318	VEP1_ARATH|VEP1_ARATH|Q:2-397,H:256-387|77.273%ID|E:3.89e-53|RecName: Full=3-oxo-Delta(4,5)-steroid 5-beta-reductase;|Eukaryota; Viridiplantae; Streptophyta; Embryophyta; Tracheophyta; Spermatophyta; Magnoliopsida; eudicotyledons; Gunneridae; Pentapetalae; rosids; malvids; Brassicales; Brassicaceae; Camelineae; Arabidopsis`VEP1_ARATH|VEP1_ARATH|Q:458-661,H:321-388|77.941%ID|E:2.32e-26|RecName: Fu…	VEP1_ARATH|VEP1_ARATH|Q:1-132,H:256-387|77.273%ID|E:8.62e-69|RecName: Full=3-oxo-Delta(4,5)-steroid 5-beta-reductase;	KEGG:ath:AT4G24220	GO:0005829|cellular_component|cytosol`GO:0047787|molecular_function|delta4-3-oxosteroid 5beta-reductase activity`GO:0035671|molecular_function|enone reductase activity`GO:0046983|molecular_function|protein dimerization activity`GO:0009611|biological_process|response to wounding`GO:0008202|biological_process|steroid metabolic process`GO:0010051|biological_process|xylem and phloem pattern formation	GO:0005829|cellular_component|cytosol`GO:0047787|molecular_function|delta4-3-oxosteroid 5beta-reductase activity`GO:0035671|molecular_function|enone reductase activity`GO:0046983|molecular_function|protein dimerization activity`GO:0009611|biological_process|response to wounding`GO:0008202|biological_process|steroid metabolic process`GO:0010051|biological_process|xylem and phloem pattern formation		0.94150789	Nucleus
MSTRG.19641.13	MSTRG.19641	4197.97	-4.5371	0.1714	-26.4767	1.80051e-154	5.57137e-151	6758	7364	9893	364	384	318	VEP1_ARATH|VEP1_ARATH|Q:2-394,H:256-387|75.758%ID|E:7.42e-63|RecName: Full=3-oxo-Delta(4,5)-steroid 5-beta-reductase;	VEP1_ARATH|VEP1_ARATH|Q:1-131,H:256-387|75.758%ID|E:5.29e-65|RecName: Full=3-oxo-Delta(4,5)-steroid 5-beta-reductase;	KEGG:ath:AT4G24220	GO:0005829|cellular_component|cytosol`GO:0047787|molecular_function|delta4-3-oxosteroid 5beta-reductase activity`GO:0035671|molecular_function|enone reductase activity`GO:0046983|molecular_function|protein dimerization activity`GO:0009611|biological_process|response to wounding`GO:0008202|biological_process|steroid metabolic process`GO:0010051|biological_process|xylem and phloem pattern formation	GO:0005829|cellular_component|cytosol`GO:0047787|molecular_function|delta4-3-oxosteroid 5beta-reductase activity`GO:0035671|molecular_function|enone reductase activity`GO:0046983|molecular_function|protein dimerization activity`GO:0009611|biological_process|response to wounding`GO:0008202|biological_process|steroid metabolic process`GO:0010051|biological_process|xylem and phloem pattern formation		0.80840705	Nucleus
MSTRG.19641.14	MSTRG.19641	4197.97	-4.5371	0.1714	-26.4767	1.80051e-154	5.57137e-151	6758	7364	9893	364	384	318	VEP1_ARATH|VEP1_ARATH|Q:155-1381,H:1-388|65.122%ID|E:0|RecName: Full=3-oxo-Delta(4,5)-steroid 5-beta-reductase;	VEP1_ARATH|VEP1_ARATH|Q:5-251,H:161-388|66.935%ID|E:2.49e-115|RecName: Full=3-oxo-Delta(4,5)-steroid 5-beta-reductase;	KEGG:ath:AT4G24220	GO:0005829|cellular_component|cytosol`GO:0047787|molecular_function|delta4-3-oxosteroid 5beta-reductase activity`GO:0035671|molecular_function|enone reductase activity`GO:0046983|molecular_function|protein dimerization activity`GO:0009611|biological_process|response to wounding`GO:0008202|biological_process|steroid metabolic process`GO:0010051|biological_process|xylem and phloem pattern formation	GO:0005829|cellular_component|cytosol`GO:0047787|molecular_function|delta4-3-oxosteroid 5beta-reductase activity`GO:0035671|molecular_function|enone reductase activity`GO:0046983|molecular_function|protein dimerization activity`GO:0009611|biological_process|response to wounding`GO:0008202|biological_process|steroid metabolic process`GO:0010051|biological_process|xylem and phloem pattern formation		0.53548404	Endoplasmic_Reticulum
MSTRG.19641.15	MSTRG.19641	4197.97	-4.5371	0.1714	-26.4767	1.80051e-154	5.57137e-151	6758	7364	9893	364	384	318	VEP1_ARATH|VEP1_ARATH|Q:182-721,H:208-388|76.243%ID|E:6.67e-93|RecName: Full=3-oxo-Delta(4,5)-steroid 5-beta-reductase;|Eukaryota; Viridiplantae; Streptophyta; Embryophyta; Tracheophyta; Spermatophyta; Magnoliopsida; eudicotyledons; Gunneridae; Pentapetalae; rosids; malvids; Brassicales; Brassicaceae; Camelineae; Arabidopsis`VEP1_ARATH|VEP1_ARATH|Q:39-191,H:161-211|64.706%ID|E:6.67e-93|RecName: F…	VEP1_ARATH|VEP1_ARATH|Q:1-175,H:214-388|77.143%ID|E:1.08e-94|RecName: Full=3-oxo-Delta(4,5)-steroid 5-beta-reductase;	KEGG:ath:AT4G24220	GO:0005829|cellular_component|cytosol`GO:0047787|molecular_function|delta4-3-oxosteroid 5beta-reductase activity`GO:0035671|molecular_function|enone reductase activity`GO:0046983|molecular_function|protein dimerization activity`GO:0009611|biological_process|response to wounding`GO:0008202|biological_process|steroid metabolic process`GO:0010051|biological_process|xylem and phloem pattern formation	GO:0005829|cellular_component|cytosol`GO:0047787|molecular_function|delta4-3-oxosteroid 5beta-reductase activity`GO:0035671|molecular_function|enone reductase activity`GO:0046983|molecular_function|protein dimerization activity`GO:0009611|biological_process|response to wounding`GO:0008202|biological_process|steroid metabolic process`GO:0010051|biological_process|xylem and phloem pattern formation		0.77512463	Nucleus
MSTRG.19641.16	MSTRG.19641	4197.97	-4.5371	0.1714	-26.4767	1.80051e-154	5.57137e-151	6758	7364	9893	364	384	318	VEP1_ARATH|VEP1_ARATH|Q:266-1396,H:14-388|73.21%ID|E:0|RecName: Full=3-oxo-Delta(4,5)-steroid 5-beta-reductase;	VEP1_ARATH|VEP1_ARATH|Q:1-269,H:122-388|72.862%ID|E:8.14e-145|RecName: Full=3-oxo-Delta(4,5)-steroid 5-beta-reductase;	KEGG:ath:AT4G24220	GO:0005829|cellular_component|cytosol`GO:0047787|molecular_function|delta4-3-oxosteroid 5beta-reductase activity`GO:0035671|molecular_function|enone reductase activity`GO:0046983|molecular_function|protein dimerization activity`GO:0009611|biological_process|response to wounding`GO:0008202|biological_process|steroid metabolic process`GO:0010051|biological_process|xylem and phloem pattern formation	GO:0005829|cellular_component|cytosol`GO:0047787|molecular_function|delta4-3-oxosteroid 5beta-reductase activity`GO:0035671|molecular_function|enone reductase activity`GO:0046983|molecular_function|protein dimerization activity`GO:0009611|biological_process|response to wounding`GO:0008202|biological_process|steroid metabolic process`GO:0010051|biological_process|xylem and phloem pattern formation		0.31576533	Nucleus
MSTRG.19641.17	MSTRG.19641	4197.97	-4.5371	0.1714	-26.4767	1.80051e-154	5.57137e-151	6758	7364	9893	364	384	318							0.97893936	Cytoplasm			lncRNA
MSTRG.19641.18	MSTRG.19641	4197.97	-4.5371	0.1714	-26.4767	1.80051e-154	5.57137e-151	6758	7364	9893	364	384	318	VEP1_ARATH|VEP1_ARATH|Q:148-1317,H:1-388|73.846%ID|E:0|RecName: Full=3-oxo-Delta(4,5)-steroid 5-beta-reductase;	VEP1_ARATH|VEP1_ARATH|Q:50-439,H:1-388|73.846%ID|E:0|RecName: Full=3-oxo-Delta(4,5)-steroid 5-beta-reductase;	KEGG:ath:AT4G24220	GO:0005829|cellular_component|cytosol`GO:0047787|molecular_function|delta4-3-oxosteroid 5beta-reductase activity`GO:0035671|molecular_function|enone reductase activity`GO:0046983|molecular_function|protein dimerization activity`GO:0009611|biological_process|response to wounding`GO:0008202|biological_process|steroid metabolic process`GO:0010051|biological_process|xylem and phloem pattern formation	GO:0005829|cellular_component|cytosol`GO:0047787|molecular_function|delta4-3-oxosteroid 5beta-reductase activity`GO:0035671|molecular_function|enone reductase activity`GO:0046983|molecular_function|protein dimerization activity`GO:0009611|biological_process|response to wounding`GO:0008202|biological_process|steroid metabolic process`GO:0010051|biological_process|xylem and phloem pattern formation		0.10468494	Nucleus
MSTRG.19641.19	MSTRG.19641	4197.97	-4.5371	0.1714	-26.4767	1.80051e-154	5.57137e-151	6758	7364	9893	364	384	318	VEP1_ARATH|VEP1_ARATH|Q:217-1350,H:13-388|73.016%ID|E:0|RecName: Full=3-oxo-Delta(4,5)-steroid 5-beta-reductase;	VEP1_ARATH|VEP1_ARATH|Q:1-269,H:122-388|72.862%ID|E:8.14e-145|RecName: Full=3-oxo-Delta(4,5)-steroid 5-beta-reductase;	KEGG:ath:AT4G24220	GO:0005829|cellular_component|cytosol`GO:0047787|molecular_function|delta4-3-oxosteroid 5beta-reductase activity`GO:0035671|molecular_function|enone reductase activity`GO:0046983|molecular_function|protein dimerization activity`GO:0009611|biological_process|response to wounding`GO:0008202|biological_process|steroid metabolic process`GO:0010051|biological_process|xylem and phloem pattern formation	GO:0005829|cellular_component|cytosol`GO:0047787|molecular_function|delta4-3-oxosteroid 5beta-reductase activity`GO:0035671|molecular_function|enone reductase activity`GO:0046983|molecular_function|protein dimerization activity`GO:0009611|biological_process|response to wounding`GO:0008202|biological_process|steroid metabolic process`GO:0010051|biological_process|xylem and phloem pattern formation		0.07848432	Endoplasmic_Reticulum
MSTRG.19641.2	MSTRG.19641	4197.97	-4.5371	0.1714	-26.4767	1.80051e-154	5.57137e-151	6758	7364	9893	364	384	318	VEP1_ARATH|VEP1_ARATH|Q:99-1244,H:1-388|70.513%ID|E:0|RecName: Full=3-oxo-Delta(4,5)-steroid 5-beta-reductase;	VEP1_ARATH|VEP1_ARATH|Q:5-232,H:161-388|73.246%ID|E:1.66e-122|RecName: Full=3-oxo-Delta(4,5)-steroid 5-beta-reductase;	KEGG:ath:AT4G24220	GO:0005829|cellular_component|cytosol`GO:0047787|molecular_function|delta4-3-oxosteroid 5beta-reductase activity`GO:0035671|molecular_function|enone reductase activity`GO:0046983|molecular_function|protein dimerization activity`GO:0009611|biological_process|response to wounding`GO:0008202|biological_process|steroid metabolic process`GO:0010051|biological_process|xylem and phloem pattern formation	GO:0005829|cellular_component|cytosol`GO:0047787|molecular_function|delta4-3-oxosteroid 5beta-reductase activity`GO:0035671|molecular_function|enone reductase activity`GO:0046983|molecular_function|protein dimerization activity`GO:0009611|biological_process|response to wounding`GO:0008202|biological_process|steroid metabolic process`GO:0010051|biological_process|xylem and phloem pattern formation		0.46617779	Nucleus
MSTRG.19641.20	MSTRG.19641	4197.97	-4.5371	0.1714	-26.4767	1.80051e-154	5.57137e-151	6758	7364	9893	364	384	318	VEP1_ARATH|VEP1_ARATH|Q:208-1344,H:12-388|72.823%ID|E:0|RecName: Full=3-oxo-Delta(4,5)-steroid 5-beta-reductase;	VEP1_ARATH|VEP1_ARATH|Q:1-269,H:122-388|72.862%ID|E:8.14e-145|RecName: Full=3-oxo-Delta(4,5)-steroid 5-beta-reductase;	KEGG:ath:AT4G24220	GO:0005829|cellular_component|cytosol`GO:0047787|molecular_function|delta4-3-oxosteroid 5beta-reductase activity`GO:0035671|molecular_function|enone reductase activity`GO:0046983|molecular_function|protein dimerization activity`GO:0009611|biological_process|response to wounding`GO:0008202|biological_process|steroid metabolic process`GO:0010051|biological_process|xylem and phloem pattern formation	GO:0005829|cellular_component|cytosol`GO:0047787|molecular_function|delta4-3-oxosteroid 5beta-reductase activity`GO:0035671|molecular_function|enone reductase activity`GO:0046983|molecular_function|protein dimerization activity`GO:0009611|biological_process|response to wounding`GO:0008202|biological_process|steroid metabolic process`GO:0010051|biological_process|xylem and phloem pattern formation		0.14106933	Nucleus
MSTRG.19641.21	MSTRG.19641	4197.97	-4.5371	0.1714	-26.4767	1.80051e-154	5.57137e-151	6758	7364	9893	364	384	318	VEP1_ARATH|VEP1_ARATH|Q:113-1243,H:14-388|73.21%ID|E:0|RecName: Full=3-oxo-Delta(4,5)-steroid 5-beta-reductase;	VEP1_ARATH|VEP1_ARATH|Q:38-414,H:14-388|73.21%ID|E:0|RecName: Full=3-oxo-Delta(4,5)-steroid 5-beta-reductase;	KEGG:ath:AT4G24220	GO:0005829|cellular_component|cytosol`GO:0047787|molecular_function|delta4-3-oxosteroid 5beta-reductase activity`GO:0035671|molecular_function|enone reductase activity`GO:0046983|molecular_function|protein dimerization activity`GO:0009611|biological_process|response to wounding`GO:0008202|biological_process|steroid metabolic process`GO:0010051|biological_process|xylem and phloem pattern formation	GO:0005829|cellular_component|cytosol`GO:0047787|molecular_function|delta4-3-oxosteroid 5beta-reductase activity`GO:0035671|molecular_function|enone reductase activity`GO:0046983|molecular_function|protein dimerization activity`GO:0009611|biological_process|response to wounding`GO:0008202|biological_process|steroid metabolic process`GO:0010051|biological_process|xylem and phloem pattern formation		0.34461027	Nucleus
MSTRG.19641.22	MSTRG.19641	4197.97	-4.5371	0.1714	-26.4767	1.80051e-154	5.57137e-151	6758	7364	9893	364	384	318	VEP1_ARATH|VEP1_ARATH|Q:208-1335,H:15-388|73.138%ID|E:0|RecName: Full=3-oxo-Delta(4,5)-steroid 5-beta-reductase;	VEP1_ARATH|VEP1_ARATH|Q:1-269,H:122-388|72.862%ID|E:8.14e-145|RecName: Full=3-oxo-Delta(4,5)-steroid 5-beta-reductase;	KEGG:ath:AT4G24220	GO:0005829|cellular_component|cytosol`GO:0047787|molecular_function|delta4-3-oxosteroid 5beta-reductase activity`GO:0035671|molecular_function|enone reductase activity`GO:0046983|molecular_function|protein dimerization activity`GO:0009611|biological_process|response to wounding`GO:0008202|biological_process|steroid metabolic process`GO:0010051|biological_process|xylem and phloem pattern formation	GO:0005829|cellular_component|cytosol`GO:0047787|molecular_function|delta4-3-oxosteroid 5beta-reductase activity`GO:0035671|molecular_function|enone reductase activity`GO:0046983|molecular_function|protein dimerization activity`GO:0009611|biological_process|response to wounding`GO:0008202|biological_process|steroid metabolic process`GO:0010051|biological_process|xylem and phloem pattern formation		0.14661878	Nucleus
MSTRG.19641.23	MSTRG.19641	4197.97	-4.5371	0.1714	-26.4767	1.80051e-154	5.57137e-151	6758	7364	9893	364	384	318	VEP1_ARATH|VEP1_ARATH|Q:185-1318,H:13-388|73.016%ID|E:0|RecName: Full=3-oxo-Delta(4,5)-steroid 5-beta-reductase;	VEP1_ARATH|VEP1_ARATH|Q:1-269,H:122-388|72.862%ID|E:8.14e-145|RecName: Full=3-oxo-Delta(4,5)-steroid 5-beta-reductase;	KEGG:ath:AT4G24220	GO:0005829|cellular_component|cytosol`GO:0047787|molecular_function|delta4-3-oxosteroid 5beta-reductase activity`GO:0035671|molecular_function|enone reductase activity`GO:0046983|molecular_function|protein dimerization activity`GO:0009611|biological_process|response to wounding`GO:0008202|biological_process|steroid metabolic process`GO:0010051|biological_process|xylem and phloem pattern formation	GO:0005829|cellular_component|cytosol`GO:0047787|molecular_function|delta4-3-oxosteroid 5beta-reductase activity`GO:0035671|molecular_function|enone reductase activity`GO:0046983|molecular_function|protein dimerization activity`GO:0009611|biological_process|response to wounding`GO:0008202|biological_process|steroid metabolic process`GO:0010051|biological_process|xylem and phloem pattern formation		0.18943222	Nucleus
MSTRG.19641.24	MSTRG.19641	4197.97	-4.5371	0.1714	-26.4767	1.80051e-154	5.57137e-151	6758	7364	9893	364	384	318	VEP1_ARATH|VEP1_ARATH|Q:101-1231,H:14-388|73.21%ID|E:0|RecName: Full=3-oxo-Delta(4,5)-steroid 5-beta-reductase;	VEP1_ARATH|VEP1_ARATH|Q:34-410,H:14-388|73.21%ID|E:0|RecName: Full=3-oxo-Delta(4,5)-steroid 5-beta-reductase;	KEGG:ath:AT4G24220	GO:0005829|cellular_component|cytosol`GO:0047787|molecular_function|delta4-3-oxosteroid 5beta-reductase activity`GO:0035671|molecular_function|enone reductase activity`GO:0046983|molecular_function|protein dimerization activity`GO:0009611|biological_process|response to wounding`GO:0008202|biological_process|steroid metabolic process`GO:0010051|biological_process|xylem and phloem pattern formation	GO:0005829|cellular_component|cytosol`GO:0047787|molecular_function|delta4-3-oxosteroid 5beta-reductase activity`GO:0035671|molecular_function|enone reductase activity`GO:0046983|molecular_function|protein dimerization activity`GO:0009611|biological_process|response to wounding`GO:0008202|biological_process|steroid metabolic process`GO:0010051|biological_process|xylem and phloem pattern formation		0.33574295	Nucleus
MSTRG.19641.25	MSTRG.19641	4197.97	-4.5371	0.1714	-26.4767	1.80051e-154	5.57137e-151	6758	7364	9893	364	384	318	VEP1_ARATH|VEP1_ARATH|Q:164-1294,H:14-388|72.944%ID|E:0|RecName: Full=3-oxo-Delta(4,5)-steroid 5-beta-reductase;	VEP1_ARATH|VEP1_ARATH|Q:1-269,H:122-388|72.862%ID|E:8.14e-145|RecName: Full=3-oxo-Delta(4,5)-steroid 5-beta-reductase;	KEGG:ath:AT4G24220	GO:0005829|cellular_component|cytosol`GO:0047787|molecular_function|delta4-3-oxosteroid 5beta-reductase activity`GO:0035671|molecular_function|enone reductase activity`GO:0046983|molecular_function|protein dimerization activity`GO:0009611|biological_process|response to wounding`GO:0008202|biological_process|steroid metabolic process`GO:0010051|biological_process|xylem and phloem pattern formation	GO:0005829|cellular_component|cytosol`GO:0047787|molecular_function|delta4-3-oxosteroid 5beta-reductase activity`GO:0035671|molecular_function|enone reductase activity`GO:0046983|molecular_function|protein dimerization activity`GO:0009611|biological_process|response to wounding`GO:0008202|biological_process|steroid metabolic process`GO:0010051|biological_process|xylem and phloem pattern formation		0.54676961	Endoplasmic_Reticulum
MSTRG.19641.3	MSTRG.19641	4197.97	-4.5371	0.1714	-26.4767	1.80051e-154	5.57137e-151	6758	7364	9893	364	384	318	VEP1_ARATH|VEP1_ARATH|Q:92-1234,H:1-387|70.18%ID|E:0|RecName: Full=3-oxo-Delta(4,5)-steroid 5-beta-reductase;	VEP1_ARATH|VEP1_ARATH|Q:5-231,H:161-387|72.687%ID|E:3.03e-121|RecName: Full=3-oxo-Delta(4,5)-steroid 5-beta-reductase;	KEGG:ath:AT4G24220	GO:0005829|cellular_component|cytosol`GO:0047787|molecular_function|delta4-3-oxosteroid 5beta-reductase activity`GO:0035671|molecular_function|enone reductase activity`GO:0046983|molecular_function|protein dimerization activity`GO:0009611|biological_process|response to wounding`GO:0008202|biological_process|steroid metabolic process`GO:0010051|biological_process|xylem and phloem pattern formation	GO:0005829|cellular_component|cytosol`GO:0047787|molecular_function|delta4-3-oxosteroid 5beta-reductase activity`GO:0035671|molecular_function|enone reductase activity`GO:0046983|molecular_function|protein dimerization activity`GO:0009611|biological_process|response to wounding`GO:0008202|biological_process|steroid metabolic process`GO:0010051|biological_process|xylem and phloem pattern formation		0.64029041	Nucleus
MSTRG.19641.4	MSTRG.19641	4197.97	-4.5371	0.1714	-26.4767	1.80051e-154	5.57137e-151	6758	7364	9893	364	384	318	VEP1_ARATH|VEP1_ARATH|Q:92-1234,H:1-388|69.487%ID|E:0|RecName: Full=3-oxo-Delta(4,5)-steroid 5-beta-reductase;	CYC2_CAMAC|CYC2_CAMAC|Q:5-231,H:162-390|72.926%ID|E:5.88e-118|RecName: Full=(S)-8-oxocitronellyl enol synthase CYC2 {ECO:0000305};	KEGG:ath:AT4G24220	GO:0005829|cellular_component|cytosol`GO:0047787|molecular_function|delta4-3-oxosteroid 5beta-reductase activity`GO:0035671|molecular_function|enone reductase activity`GO:0046983|molecular_function|protein dimerization activity`GO:0009611|biological_process|response to wounding`GO:0008202|biological_process|steroid metabolic process`GO:0010051|biological_process|xylem and phloem pattern formation	GO:0016627|molecular_function|oxidoreductase activity, acting on the CH-CH group of donors`GO:0043693|biological_process|monoterpene biosynthetic process		0.7173052	Nucleus
MSTRG.19641.5	MSTRG.19641	4197.97	-4.5371	0.1714	-26.4767	1.80051e-154	5.57137e-151	6758	7364	9893	364	384	318	CYC2_CAMAC|CYC2_CAMAC|Q:92-1171,H:1-369|70.811%ID|E:1.45e-174|RecName: Full=(S)-8-oxocitronellyl enol synthase CYC2 {ECO:0000305};|Eukaryota; Viridiplantae; Streptophyta; Embryophyta; Tracheophyta; Spermatophyta; Magnoliopsida; eudicotyledons; Gunneridae; Pentapetalae; asterids; Cornales; Nyssaceae; Camptotheca`CYC2_CAMAC|CYC2_CAMAC|Q:1162-1317,H:339-390|67.308%ID|E:1.11e-13|RecName: Full=(S)-8-o…	VEP1_ARATH|VEP1_ARATH|Q:5-210,H:161-367|71.498%ID|E:1.29e-105|RecName: Full=3-oxo-Delta(4,5)-steroid 5-beta-reductase;	KEGG:ath:AT4G24220	GO:0016627|molecular_function|oxidoreductase activity, acting on the CH-CH group of donors`GO:0043693|biological_process|monoterpene biosynthetic process	GO:0005829|cellular_component|cytosol`GO:0047787|molecular_function|delta4-3-oxosteroid 5beta-reductase activity`GO:0035671|molecular_function|enone reductase activity`GO:0046983|molecular_function|protein dimerization activity`GO:0009611|biological_process|response to wounding`GO:0008202|biological_process|steroid metabolic process`GO:0010051|biological_process|xylem and phloem pattern formation		0.59386678	Nucleus
MSTRG.19641.6	MSTRG.19641	4197.97	-4.5371	0.1714	-26.4767	1.80051e-154	5.57137e-151	6758	7364	9893	364	384	318	CYC2_CAMAC|CYC2_CAMAC|Q:91-936,H:1-289|71.724%ID|E:1.6e-144|RecName: Full=(S)-8-oxocitronellyl enol synthase CYC2 {ECO:0000305};|Eukaryota; Viridiplantae; Streptophyta; Embryophyta; Tracheophyta; Spermatophyta; Magnoliopsida; eudicotyledons; Gunneridae; Pentapetalae; asterids; Cornales; Nyssaceae; Camptotheca`CYC2_CAMAC|CYC2_CAMAC|Q:933-1379,H:241-390|72.667%ID|E:3.43e-64|RecName: Full=(S)-8-oxoc…	CYC2_CAMAC|CYC2_CAMAC|Q:5-135,H:162-292|74.809%ID|E:2.87e-68|RecName: Full=(S)-8-oxocitronellyl enol synthase CYC2 {ECO:0000305};	.	GO:0016627|molecular_function|oxidoreductase activity, acting on the CH-CH group of donors`GO:0043693|biological_process|monoterpene biosynthetic process	GO:0016627|molecular_function|oxidoreductase activity, acting on the CH-CH group of donors`GO:0043693|biological_process|monoterpene biosynthetic process		0.72222185	Nucleus
MSTRG.19641.7	MSTRG.19641	4197.97	-4.5371	0.1714	-26.4767	1.80051e-154	5.57137e-151	6758	7364	9893	364	384	318	VEP1_ARATH|VEP1_ARATH|Q:52-1161,H:12-387|69.312%ID|E:1.22e-180|RecName: Full=3-oxo-Delta(4,5)-steroid 5-beta-reductase;|Eukaryota; Viridiplantae; Streptophyta; Embryophyta; Tracheophyta; Spermatophyta; Magnoliopsida; eudicotyledons; Gunneridae; Pentapetalae; rosids; malvids; Brassicales; Brassicaceae; Camelineae; Arabidopsis`VEP1_ARATH|VEP1_ARATH|Q:1207-1419,H:318-388|76.056%ID|E:4.06e-27|RecName…	VEP1_ARATH|VEP1_ARATH|Q:5-231,H:161-387|72.687%ID|E:3.03e-121|RecName: Full=3-oxo-Delta(4,5)-steroid 5-beta-reductase;	KEGG:ath:AT4G24220	GO:0005829|cellular_component|cytosol`GO:0047787|molecular_function|delta4-3-oxosteroid 5beta-reductase activity`GO:0035671|molecular_function|enone reductase activity`GO:0046983|molecular_function|protein dimerization activity`GO:0009611|biological_process|response to wounding`GO:0008202|biological_process|steroid metabolic process`GO:0010051|biological_process|xylem and phloem pattern formation	GO:0005829|cellular_component|cytosol`GO:0047787|molecular_function|delta4-3-oxosteroid 5beta-reductase activity`GO:0035671|molecular_function|enone reductase activity`GO:0046983|molecular_function|protein dimerization activity`GO:0009611|biological_process|response to wounding`GO:0008202|biological_process|steroid metabolic process`GO:0010051|biological_process|xylem and phloem pattern formation		0.74924605	Nucleus
MSTRG.19641.8	MSTRG.19641	4197.97	-4.5371	0.1714	-26.4767	1.80051e-154	5.57137e-151	6758	7364	9893	364	384	318	VEP1_ARATH|VEP1_ARATH|Q:21-1232,H:12-388|64.078%ID|E:4.39e-176|RecName: Full=3-oxo-Delta(4,5)-steroid 5-beta-reductase;	VEP1_ARATH|VEP1_ARATH|Q:5-265,H:161-388|63.985%ID|E:1.99e-115|RecName: Full=3-oxo-Delta(4,5)-steroid 5-beta-reductase;	KEGG:ath:AT4G24220	GO:0005829|cellular_component|cytosol`GO:0047787|molecular_function|delta4-3-oxosteroid 5beta-reductase activity`GO:0035671|molecular_function|enone reductase activity`GO:0046983|molecular_function|protein dimerization activity`GO:0009611|biological_process|response to wounding`GO:0008202|biological_process|steroid metabolic process`GO:0010051|biological_process|xylem and phloem pattern formation	GO:0005829|cellular_component|cytosol`GO:0047787|molecular_function|delta4-3-oxosteroid 5beta-reductase activity`GO:0035671|molecular_function|enone reductase activity`GO:0046983|molecular_function|protein dimerization activity`GO:0009611|biological_process|response to wounding`GO:0008202|biological_process|steroid metabolic process`GO:0010051|biological_process|xylem and phloem pattern formation		1.0199371	Nucleus
MSTRG.19641.9	MSTRG.19641	4197.97	-4.5371	0.1714	-26.4767	1.80051e-154	5.57137e-151	6758	7364	9893	364	384	318	VEP1_ARATH|VEP1_ARATH|Q:21-1130,H:12-387|69.312%ID|E:0|RecName: Full=3-oxo-Delta(4,5)-steroid 5-beta-reductase;	VEP1_ARATH|VEP1_ARATH|Q:5-231,H:161-387|72.687%ID|E:3.03e-121|RecName: Full=3-oxo-Delta(4,5)-steroid 5-beta-reductase;	KEGG:ath:AT4G24220	GO:0005829|cellular_component|cytosol`GO:0047787|molecular_function|delta4-3-oxosteroid 5beta-reductase activity`GO:0035671|molecular_function|enone reductase activity`GO:0046983|molecular_function|protein dimerization activity`GO:0009611|biological_process|response to wounding`GO:0008202|biological_process|steroid metabolic process`GO:0010051|biological_process|xylem and phloem pattern formation	GO:0005829|cellular_component|cytosol`GO:0047787|molecular_function|delta4-3-oxosteroid 5beta-reductase activity`GO:0035671|molecular_function|enone reductase activity`GO:0046983|molecular_function|protein dimerization activity`GO:0009611|biological_process|response to wounding`GO:0008202|biological_process|steroid metabolic process`GO:0010051|biological_process|xylem and phloem pattern formation		0.72722635	Nucleus
MSTRG.15586.1	MSTRG.15586	47.7579	-4.5362	0.6638	-6.834	8.25581e-12	1.27802e-10	77	65	138	8	4	0							0.1493249	Nucleus
MSTRG.15586.2	MSTRG.15586	47.7579	-4.5362	0.6638	-6.834	8.25581e-12	1.27802e-10	77	65	138	8	4	0							1.4595531	Endoplasmic_Reticulum
MSTRG.15586.3	MSTRG.15586	47.7579	-4.5362	0.6638	-6.834	8.25581e-12	1.27802e-10	77	65	138	8	4	0							0.29986559	Endoplasmic_Reticulum
MSTRG.15586.4	MSTRG.15586	47.7579	-4.5362	0.6638	-6.834	8.25581e-12	1.27802e-10	77	65	138	8	4	0							3.5987948	Endoplasmic_Reticulum			lncRNA
MSTRG.25037.1	MSTRG.25037	35.1802	-4.5278	0.655	-6.9124	4.76528e-12	7.58333e-11	87	43	73	4	2	3	TMVRN_NICGU|TMVRN_NICGU|Q:401-3343,H:10-1015|38.61%ID|E:3.74e-178|RecName: Full=TMV resistance protein N;	TMVRN_NICGU|TMVRN_NICGU|Q:22-1002,H:10-1015|38.61%ID|E:0|RecName: Full=TMV resistance protein N;	.	GO:0005737|cellular_component|cytoplasm`GO:0043531|molecular_function|ADP binding`GO:0005524|molecular_function|ATP binding`GO:0050135|molecular_function|NAD(P)+ nucleosidase activity`GO:0061809|molecular_function|NAD+ nucleotidase, cyclic ADP-ribose generating`GO:0009626|biological_process|plant-type hypersensitive response`GO:0007165|biological_process|signal transduction	GO:0005737|cellular_component|cytoplasm`GO:0043531|molecular_function|ADP binding`GO:0005524|molecular_function|ATP binding`GO:0050135|molecular_function|NAD(P)+ nucleosidase activity`GO:0061809|molecular_function|NAD+ nucleotidase, cyclic ADP-ribose generating`GO:0009626|biological_process|plant-type hypersensitive response`GO:0007165|biological_process|signal transduction		1.1566758	Mitochondria
MSTRG.25037.2	MSTRG.25037	35.1802	-4.5278	0.655	-6.9124	4.76528e-12	7.58333e-11	87	43	73	4	2	3	RPV1_VITRO|RPV1_VITRO|Q:402-1010,H:20-219|52.451%ID|E:9.98e-58|RecName: Full=Disease resistance protein RPV1 {ECO:0000305};	RPV1_VITRO|RPV1_VITRO|Q:19-222,H:19-219|52.195%ID|E:1.33e-59|RecName: Full=Disease resistance protein RPV1 {ECO:0000305};	.	GO:0005737|cellular_component|cytoplasm`GO:0005634|cellular_component|nucleus`GO:0043531|molecular_function|ADP binding`GO:0050135|molecular_function|NAD(P)+ nucleosidase activity`GO:0061809|molecular_function|NAD+ nucleotidase, cyclic ADP-ribose generating`GO:0042803|molecular_function|protein homodimerization activity`GO:0050832|biological_process|defense response to fungus`GO:0043068|biologica…	GO:0005737|cellular_component|cytoplasm`GO:0005634|cellular_component|nucleus`GO:0043531|molecular_function|ADP binding`GO:0050135|molecular_function|NAD(P)+ nucleosidase activity`GO:0061809|molecular_function|NAD+ nucleotidase, cyclic ADP-ribose generating`GO:0042803|molecular_function|protein homodimerization activity`GO:0050832|biological_process|defense response to fungus`GO:0043068|biologica…		0.97898113	Mitochondria
MSTRG.20615.1	MSTRG.20615	62.2173	-4.5245	0.5175	-8.743	2.2702e-18	6.76902e-17	87	120	147	5	3	8	PUB33_ARATH|PUB33_ARATH|Q:156-2345,H:34-741|42.133%ID|E:2.2e-177|RecName: Full=U-box domain-containing protein 33;	PUB33_ARATH|PUB33_ARATH|Q:8-749,H:34-753|42.382%ID|E:0|RecName: Full=U-box domain-containing protein 33;	KEGG:ath:AT2G45910	GO:0005829|cellular_component|cytosol`GO:0005524|molecular_function|ATP binding`GO:0106310|molecular_function|protein serine kinase activity`GO:0106311|molecular_function|protein threonine kinase activity`GO:0004842|molecular_function|ubiquitin-protein transferase activity	GO:0005829|cellular_component|cytosol`GO:0005524|molecular_function|ATP binding`GO:0106310|molecular_function|protein serine kinase activity`GO:0106311|molecular_function|protein threonine kinase activity`GO:0004842|molecular_function|ubiquitin-protein transferase activity		0.93683422	Nucleus
MSTRG.20615.2	MSTRG.20615	62.2173	-4.5245	0.5175	-8.743	2.2702e-18	6.76902e-17	87	120	147	5	3	8	PUB33_ARATH|PUB33_ARATH|Q:1137-2348,H:306-741|48.984%ID|E:5.76e-121|RecName: Full=U-box domain-containing protein 33;|Eukaryota; Viridiplantae; Streptophyta; Embryophyta; Tracheophyta; Spermatophyta; Magnoliopsida; eudicotyledons; Gunneridae; Pentapetalae; rosids; malvids; Brassicales; Brassicaceae; Camelineae; Arabidopsis`PUB33_ARATH|PUB33_ARATH|Q:156-797,H:34-243|41.589%ID|E:3.79e-44|RecName: F…	PUB33_ARATH|PUB33_ARATH|Q:8-750,H:34-753|42.188%ID|E:0|RecName: Full=U-box domain-containing protein 33;	KEGG:ath:AT2G45910	GO:0005829|cellular_component|cytosol`GO:0005524|molecular_function|ATP binding`GO:0106310|molecular_function|protein serine kinase activity`GO:0106311|molecular_function|protein threonine kinase activity`GO:0004842|molecular_function|ubiquitin-protein transferase activity	GO:0005829|cellular_component|cytosol`GO:0005524|molecular_function|ATP binding`GO:0106310|molecular_function|protein serine kinase activity`GO:0106311|molecular_function|protein threonine kinase activity`GO:0004842|molecular_function|ubiquitin-protein transferase activity		0.92124373	Nucleus
MSTRG.19466.1	MSTRG.19466	46.4947	-4.5224	0.6187	-7.309	2.69166e-13	4.92187e-12	86	71	111	1	9	2	U73C3_ARATH|U73C3_ARATH|Q:248-1120,H:13-306|56.122%ID|E:8.78e-145|RecName: Full=UDP-glycosyltransferase 73C3;|Eukaryota; Viridiplantae; Streptophyta; Embryophyta; Tracheophyta; Spermatophyta; Magnoliopsida; eudicotyledons; Gunneridae; Pentapetalae; rosids; malvids; Brassicales; Brassicaceae; Camelineae; Arabidopsis`U73C3_ARATH|U73C3_ARATH|Q:1117-1680,H:309-496|62.766%ID|E:8.78e-145|RecName: Full=…	UGT1_BARVU|UGT1_BARVU|Q:15-312,H:5-305|56.146%ID|E:2.1e-117|RecName: Full=UDP-glycosyltransferase 1 {ECO:0000303|PubMed:23027665};	KEGG:ath:AT2G36780	GO:0008194|molecular_function|UDP-glycosyltransferase activity	GO:0035251|molecular_function|UDP-glucosyltransferase activity`GO:0016134|biological_process|saponin metabolic process		0.48198261	Mitochondria
MSTRG.1909.1	MSTRG.1909	19.3634	-4.5199	1.1118	-4.0654	4.796e-05	0.000260969	14	49	45	0	5	0							1.1595672	Cytoplasm			lncRNA
MSTRG.1909.2	MSTRG.1909	19.3634	-4.5199	1.1118	-4.0654	4.796e-05	0.000260969	14	49	45	0	5	0							0.65906207	Endoplasmic_Reticulum			lncRNA
MSTRG.1909.3	MSTRG.1909	19.3634	-4.5199	1.1118	-4.0654	4.796e-05	0.000260969	14	49	45	0	5	0							1.0744553	Cytoplasm			lncRNA
MSTRG.1909.4	MSTRG.1909	19.3634	-4.5199	1.1118	-4.0654	4.796e-05	0.000260969	14	49	45	0	5	0	MT2_CICAR|MT2_CICAR|Q:472-389,H:52-79|82.143%ID|E:7.97e-08|RecName: Full=Metallothionein-like protein 2;		KEGG:cam:101504992	GO:0046872|molecular_function|metal ion binding	.		0.75957446	Cytoplasm			lncRNA
MSTRG.1909.5	MSTRG.1909	19.3634	-4.5199	1.1118	-4.0654	4.796e-05	0.000260969	14	49	45	0	5	0	MT2_CICAR|MT2_CICAR|Q:472-389,H:52-79|82.143%ID|E:7.97e-08|RecName: Full=Metallothionein-like protein 2;		KEGG:cam:101504992	GO:0046872|molecular_function|metal ion binding	.		0.74134764	Cytoplasm			lncRNA
MSTRG.1909.6	MSTRG.1909	19.3634	-4.5199	1.1118	-4.0654	4.796e-05	0.000260969	14	49	45	0	5	0	MT2_CICAR|MT2_CICAR|Q:454-371,H:52-79|82.143%ID|E:7.03e-08|RecName: Full=Metallothionein-like protein 2;		KEGG:cam:101504992	GO:0046872|molecular_function|metal ion binding	.		0.55991522	Nucleus			lncRNA
MSTRG.1909.7	MSTRG.1909	19.3634	-4.5199	1.1118	-4.0654	4.796e-05	0.000260969	14	49	45	0	5	0	MT2_CICAR|MT2_CICAR|Q:379-296,H:52-79|82.143%ID|E:3.9e-08|RecName: Full=Metallothionein-like protein 2;		KEGG:cam:101504992	GO:0046872|molecular_function|metal ion binding	.		0.71863703	Cytoplasm			lncRNA
MSTRG.24374.1	MSTRG.24374	23.0817	-4.5099	0.7857	-5.7397	9.48388e-09	9.77486e-08	46	31	57	1	4	1	MYB52_ARATH|MYB52_ARATH|Q:295-624,H:3-112|82.727%ID|E:3.61e-61|RecName: Full=Transcription factor MYB52 {ECO:0000303|PubMed:9839469};	MYB52_ARATH|MYB52_ARATH|Q:29-138,H:3-112|82.727%ID|E:2.31e-64|RecName: Full=Transcription factor MYB52 {ECO:0000303|PubMed:9839469};	KEGG:ath:AT1G17950	GO:0005634|cellular_component|nucleus`GO:0003700|molecular_function|DNA-binding transcription factor activity`GO:0000981|molecular_function|DNA-binding transcription factor activity, RNA polymerase II-specific`GO:0000978|molecular_function|RNA polymerase II cis-regulatory region sequence-specific DNA binding`GO:0000976|molecular_function|transcription cis-regulatory region binding`GO:0071555|biol…	GO:0005634|cellular_component|nucleus`GO:0003700|molecular_function|DNA-binding transcription factor activity`GO:0000981|molecular_function|DNA-binding transcription factor activity, RNA polymerase II-specific`GO:0000978|molecular_function|RNA polymerase II cis-regulatory region sequence-specific DNA binding`GO:0000976|molecular_function|transcription cis-regulatory region binding`GO:0071555|biol…		0.61631632	Mitochondria
MSTRG.10126.1	MSTRG.10126	301.527	-4.508	0.3101	-14.5396	6.80189e-48	1.11427e-45	422	579	714	32	19	27	SOK1_ARATH|SOK1_ARATH|Q:624-1058,H:7-144|60.274%ID|E:3.86e-47|RecName: Full=Protein SOSEKI 1 {ECO:0000303|PubMed:30737509};	SOK1_ARATH|SOK1_ARATH|Q:5-345,H:7-308|42.029%ID|E:6.27e-69|RecName: Full=Protein SOSEKI 1 {ECO:0000303|PubMed:30737509};	KEGG:ath:AT1G05577	GO:0016324|cellular_component|apical plasma membrane`GO:0031234|cellular_component|extrinsic component of cytoplasmic side of plasma membrane`GO:0042803|molecular_function|protein homodimerization activity`GO:0007049|biological_process|cell cycle`GO:0051301|biological_process|cell division`GO:1905392|biological_process|plant organ morphogenesis`GO:0051258|biological_process|protein polymerization…	GO:0016324|cellular_component|apical plasma membrane`GO:0031234|cellular_component|extrinsic component of cytoplasmic side of plasma membrane`GO:0042803|molecular_function|protein homodimerization activity`GO:0007049|biological_process|cell cycle`GO:0051301|biological_process|cell division`GO:1905392|biological_process|plant organ morphogenesis`GO:0051258|biological_process|protein polymerization…		0.0055453685	Nucleus
MSTRG.10126.2	MSTRG.10126	301.527	-4.508	0.3101	-14.5396	6.80189e-48	1.11427e-45	422	579	714	32	19	27	SOK1_ARATH|SOK1_ARATH|Q:624-1058,H:7-144|60.274%ID|E:2.8e-48|RecName: Full=Protein SOSEKI 1 {ECO:0000303|PubMed:30737509};|Eukaryota; Viridiplantae; Streptophyta; Embryophyta; Tracheophyta; Spermatophyta; Magnoliopsida; eudicotyledons; Gunneridae; Pentapetalae; rosids; malvids; Brassicales; Brassicaceae; Camelineae; Arabidopsis`SOK1_ARATH|SOK1_ARATH|Q:1350-1712,H:223-330|43.902%ID|E:3.05e-16|RecN…	SOK1_ARATH|SOK1_ARATH|Q:5-367,H:7-330|44.687%ID|E:6e-85|RecName: Full=Protein SOSEKI 1 {ECO:0000303|PubMed:30737509};	KEGG:ath:AT1G05577	GO:0016324|cellular_component|apical plasma membrane`GO:0031234|cellular_component|extrinsic component of cytoplasmic side of plasma membrane`GO:0042803|molecular_function|protein homodimerization activity`GO:0007049|biological_process|cell cycle`GO:0051301|biological_process|cell division`GO:1905392|biological_process|plant organ morphogenesis`GO:0051258|biological_process|protein polymerization…	GO:0016324|cellular_component|apical plasma membrane`GO:0031234|cellular_component|extrinsic component of cytoplasmic side of plasma membrane`GO:0042803|molecular_function|protein homodimerization activity`GO:0007049|biological_process|cell cycle`GO:0051301|biological_process|cell division`GO:1905392|biological_process|plant organ morphogenesis`GO:0051258|biological_process|protein polymerization…		0.21148359	Nucleus
MSTRG.10126.3	MSTRG.10126	301.527	-4.508	0.3101	-14.5396	6.80189e-48	1.11427e-45	422	579	714	32	19	27	SOK1_ARATH|SOK1_ARATH|Q:1015-1446,H:7-144|60.417%ID|E:3.64e-48|RecName: Full=Protein SOSEKI 1 {ECO:0000303|PubMed:30737509};|Eukaryota; Viridiplantae; Streptophyta; Embryophyta; Tracheophyta; Spermatophyta; Magnoliopsida; eudicotyledons; Gunneridae; Pentapetalae; rosids; malvids; Brassicales; Brassicaceae; Camelineae; Arabidopsis`SOK1_ARATH|SOK1_ARATH|Q:1738-2100,H:223-330|43.902%ID|E:5.03e-16|Re…	SOK1_ARATH|SOK1_ARATH|Q:5-366,H:7-330|44.658%ID|E:1.99e-85|RecName: Full=Protein SOSEKI 1 {ECO:0000303|PubMed:30737509};	KEGG:ath:AT1G05577	GO:0016324|cellular_component|apical plasma membrane`GO:0031234|cellular_component|extrinsic component of cytoplasmic side of plasma membrane`GO:0042803|molecular_function|protein homodimerization activity`GO:0007049|biological_process|cell cycle`GO:0051301|biological_process|cell division`GO:1905392|biological_process|plant organ morphogenesis`GO:0051258|biological_process|protein polymerization…	GO:0016324|cellular_component|apical plasma membrane`GO:0031234|cellular_component|extrinsic component of cytoplasmic side of plasma membrane`GO:0042803|molecular_function|protein homodimerization activity`GO:0007049|biological_process|cell cycle`GO:0051301|biological_process|cell division`GO:1905392|biological_process|plant organ morphogenesis`GO:0051258|biological_process|protein polymerization…		0.4058434	Nucleus
MSTRG.10126.4	MSTRG.10126	301.527	-4.508	0.3101	-14.5396	6.80189e-48	1.11427e-45	422	579	714	32	19	27	SOK1_ARATH|SOK1_ARATH|Q:506-937,H:7-144|60.417%ID|E:2.91e-49|RecName: Full=Protein SOSEKI 1 {ECO:0000303|PubMed:30737509};|Eukaryota; Viridiplantae; Streptophyta; Embryophyta; Tracheophyta; Spermatophyta; Magnoliopsida; eudicotyledons; Gunneridae; Pentapetalae; rosids; malvids; Brassicales; Brassicaceae; Camelineae; Arabidopsis`SOK1_ARATH|SOK1_ARATH|Q:1229-1591,H:223-330|43.902%ID|E:2.46e-16|RecN…	SOK1_ARATH|SOK1_ARATH|Q:5-366,H:7-330|44.658%ID|E:1.99e-85|RecName: Full=Protein SOSEKI 1 {ECO:0000303|PubMed:30737509};	KEGG:ath:AT1G05577	GO:0016324|cellular_component|apical plasma membrane`GO:0031234|cellular_component|extrinsic component of cytoplasmic side of plasma membrane`GO:0042803|molecular_function|protein homodimerization activity`GO:0007049|biological_process|cell cycle`GO:0051301|biological_process|cell division`GO:1905392|biological_process|plant organ morphogenesis`GO:0051258|biological_process|protein polymerization…	GO:0016324|cellular_component|apical plasma membrane`GO:0031234|cellular_component|extrinsic component of cytoplasmic side of plasma membrane`GO:0042803|molecular_function|protein homodimerization activity`GO:0007049|biological_process|cell cycle`GO:0051301|biological_process|cell division`GO:1905392|biological_process|plant organ morphogenesis`GO:0051258|biological_process|protein polymerization…		0.62131141	Nucleus
[truncated: 7,919 more rows]

## Sheet: LTR vs. LLR
TranscriptID	GeneID	baseMean	log2FoldChange	lfcSE	stat	pvalue	padj	LLR_1 genes results	LLR_2 genes results	LLR_3 genes results	LTR_1 genes results	LTR_2 genes results	LTR_3 genes results	sprot_Top_BLASTX_hit	sprot_Top_BLASTP_hit	Kegg	gene_ontology_blast	gene_ontology_pfam	miRNA	Location Score	Location	Family	Family_type	lncRNA
[truncated: 11,579 more rows]
