# Supplementary material for: Comparative RNA sequencing-based transcriptome profiling of Quercur robur: specific sets of genes involved in taproot and lateral roots emergence
Source: Tree Physiol. 2025 Jun 2;45(6):tpaf067. doi: 10.1093/treephys/tpaf067 (PMC12207064; doi:10.1093/treephys/tpaf067)
Supplement: Supplementary_materials_tpaf067_Table2 [file supplementary_materials_tpaf067_table2.xlsx]

## Sheet: Primers used in RT-qPCR
Gene	Transcript ID	Gene ID	Primer	Sequence (5’ → 3’)	UPL probe
PIN2	MSTRG.5844.1	MSTRG.5844	forward	TCTTCACACCAGACCAGTGC	5
			reverse	GGAAGGAAAGTAATGGAACTGC
ARF9	MSTRG.4754.1	MSTRG.4754	forward	TCCAAACATGACTTTCTTGTTGTT	55
			reverse	GGGGTACCCACAAAGCTAAAA
CKX7	MSTRG.3787.1	MSTRG.3787	forward	AGGGCTCGTCCTGGACAT	88
			reverse	TGCCATTAACCACGACCAC
PYL2	MSTRG.12250.1	MSTRG.12250	forward	AAGCACTTCATCAAAAGTTGTACTATG	9
			reverse	CCTGAAATAACCCTAACATCTCTTG
ACO1	MSTRG.15404.1	MSTRG.15404	forward	GTAAGTAATTCCATTTTGACAATCCA	31
			reverse	CCTACACTAGAAGTGAGATCCATCC
G3OX	MSTRG.31144.1	MSTRG.31144	forward	CGGACCCGTTATCGTTTATC	20
			reverse	TTTTGAGAGTGGAGAGATTTGGA
TIP1	MSTRG.16489.1	MSTRG.16489	forward	TCGGATGCAGCTTTGGAC	5
			reverse	GGACACCCCTACAAAAAGTGC
GSTF13	MSTRG.31078.1	MSTRG.31078	forward	TGAATCTAGGGCAATTACAGCA	5
			reverse	GAGATCAGTTCCAGTTTCCTTGA
GL17	MSTRG.5596.1	MSTRG.5596	forward	AAGGAGGAGGTGCTGGTAGC	67
			reverse	ACCTCCACCATATCCACCAC
UBQ	MSTRG.20450.5	MSTRG.20450	forward	CTTTCCCAAATTTATTCGTTGG	9
			reverse	TCTATTGACAAGCCACTGTTTCA
