# Supplementary material for: Comparative RNA sequencing-based transcriptome profiling of Quercur robur: specific sets of genes involved in taproot and lateral roots emergence
Source: Tree Physiol. 2025 Jun 2;45(6):tpaf067. doi: 10.1093/treephys/tpaf067 (PMC12207064; doi:10.1093/treephys/tpaf067)
Supplement: Supplementary_materials_tpaf067_Table3 [file supplementary_materials_tpaf067_table3.xlsx]

## Sheet: S3
MTR vs. MLR
Hormone	No.	Symbol	Gene description	Transcript ID	log2FC	MLR Genes Results	MTR Genes Results	Function
IAA	1	YUC2	Indole-3-pyruvate monooxygenase YUCCA2	MSTRG.6281.1	-5.2112	187	6	Biosynthesis
	2	YUC6	Indole-3-pyruvate monooxygenase YUCCA6	MSTRG.30679.1	-3.5704	172	19	Biosynthesis
	3	YUC10	Probable indole-3-pyruvate monooxygenase YUCCA10	MSTRG.3084.1	3.7961	32	257	Biosynthesis
	4	YUC10	Probable indole-3-pyruvate monooxygenase YUCCA10	MSTRG.12291.1	4.8133	16	319	Biosynthesis
	5	GH39	Putative indole-3-acetic acid-amido synthetase GH3.9	MSTRG.32140.1	-2.8943	36	7	Conjugate synthesis
	6	GH31	Probable indole-3-acetic acid-amido synthetase GH3.1	MSTRG.16511.1	-2.0903	514	131	Conjugate synthesis
	7	IAMT1	Indole-3-acetate O-methyltransferase 1	MSTRG.20288.1	2.3815	21	96	Conjugate synthesis
	8	ILL1	IAA-amino acid hydrolase ILR1-like 1	MSTRG.9014.1	-4.1824	450	45	Conjugate degradation
	9	ILR1	IAA-amino acid hydrolase ILR1	MSTRG.19241.1	-2.0252	800	274	Conjugate degradation
	10	AB15B	ABC transporter B family member 15	MSTRG.4010.1	-2.7268	2543	668	Transport
	11	AB9B	ABC transporter B family member 9	MSTRG.13237.1	-2.5044	98	31	Transport
	12	AB21B	ABC transporter B family member 21	MSTRG.31320.1	-2.1974	1160	418	Transport
	13	AB11B	ABC transporter B family member 11	MSTRG.31322.1	-1.8567	9258	3176	Transport
	14	AB29B	ABC transporter B family member 29	MSTRG.19185.1	-1.5476	193	75	Transport
	15	PILS3	Protein PIN-LIKES 3	MSTRG.3734.1	1.6496	46	164	Transport
	16	PILS1	Protein PIN-LIKES 1	MSTRG.17183.1	2.1618	17	109	Transport
	17	PIN2	Auxin efflux carrier component 2	MSTRG.5844.1	2.2286	284	1333	Transport
	18	PID	Protein kinase PINOID	MSTRG.31243.1	2.8869	38	220	Transport
	19	SAU40	Auxin-responsive protein SAUR40	MSTRG.1959.1	-6.7452	59	2	Signal transduction-related
	20	SAU71	Auxin-responsive protein SAUR71	MSTRG.32207.1	-5.9003	8	0	Signal transduction-related
	21	C87A3	Cytochrome P450 87A3	MSTRG.4894.1	-5.1444	34	0	Signal transduction-related
	22	AFB3	Protein AUXIN SIGNALING F-BOX 3	MSTRG.14228.1	-4.943	31	2	Signal transduction-related
	23	ARFQ	Auxin response factor 17	MSTRG.12405.1	-4.1832	12	0	Signal transduction-related
	24	SAU72	Auxin-responsive protein SAUR72	MSTRG.19194.1	-3.1102	17	3	Signal transduction-related
	25	SAU71	Auxin-responsive protein SAUR71	MSTRG.9206.1	-2.8056	4388	814	Signal transduction-related
	26	SAU32	Auxin-responsive protein SAUR32	MSTRG.25422.1	-2.6683	152	40	Signal transduction-related
	27	A115	Auxin-induced protein PCNT115	MSTRG.9859.1	-2.4989	10	1	Signal transduction-related
	28	SAU32	Auxin-responsive protein SAUR32	MSTRG.2293.1	-2.2686	1750	384	Signal transduction-related
	29	ARFK	Auxin response factor 11	MSTRG.4376.1	-2.1838	183	52	Signal transduction-related
	30	WOX4	WUSCHEL-related homeobox 4	MSTRG.2733.1	-2.0738	648	157	Signal transduction-related
	31	ARFI	Auxin response factor 9	MSTRG.4754.1	-1.8694	2099	614	Signal transduction-related
	32	SAU32	Auxin-responsive protein SAUR32	MSTRG.26612.1	-1.8577	254	61	Signal transduction-related
	33	SAU32	Auxin-responsive protein SAUR32	MSTRG.21851.1	-1.8368	464	117	Signal transduction-related
	34	ARFQ	Auxin response factor 17	MSTRG.34776.1	-1.7786	110	39	Signal transduction-related
	35	SAU10	Protein SMALL AUXIN UP-REGULATED RNA 10	MSTRG.790.1	1.6404	267	725	Signal transduction-related
	36	IAA17	Auxin-responsive protein IAA17	MSTRG.12703.1	1.6512	90	403	Signal transduction-related
	37	SAU50	Auxin-responsive protein SAUR50	MSTRG.3446.1	1.9482	10	67	Signal transduction-related
	38	ARFH	Auxin response factor 8	MSTRG.5433.1	1.9664	823	3119	Signal transduction-related
	39	SAU71	Auxin-responsive protein SAUR71	MSTRG.33530.1	2.0792	37	83	Signal transduction-related
	40	AX22D	Auxin-induced protein 22D	MSTRG.8528.1	2.1204	607	2439	Signal transduction-related
	41	C87A3	Cytochrome P450 87A3	MSTRG.12706.1	2.3679	8	37	Signal transduction-related
	42	IAA30	Auxin-responsive protein IAA30	MSTRG.34246.1	2.6419	4	28	Signal transduction-related
	43	SAU76	Auxin-responsive protein SAUR76	MSTRG.788.1	2.7078	236	1291	Signal transduction-related
	44	SAU39	Auxin-responsive protein SAUR36	MSTRG.3550.1	3.6682	1	17	Signal transduction-related
	45	SAU23	Auxin-responsive protein SAUR23	MSTRG.29253.1	3.9579	6	60	Signal transduction-related
	46	A10A5	Auxin-induced protein 10A5	MSTRG.29215.1	5.4677	0	14	Signal transduction-related
	47	WOX10	WUSCHEL-related homeobox 10	MSTRG.17988.1	5.6645	18	463	Signal transduction-related
CK	48	LOGL1	Probable cytokinin riboside 5'-monophosphate phosphoribohydrolase LOGL1	MSTRG.537.1	-2.5339	349	63	Biosynthesis
	49	LOG3	Cytokinin riboside 5'-monophosphate phosphoribohydrolase LOG3	MSTRG.3451.1	-1.5704	153	55	Biosynthesis
	50	ZOG	Zeatin O-glucosyltransferase	MSTRG.17299.1	-2.0938	33	6	Conjugate synthesis
	51	CKX3	Cytokinin dehydrogenase 3	MSTRG.13748.1	-3.8728	415	42	Degradation/Inactivation
	52	CKX7	Cytokinin dehydrogenase 7	MSTRG.3787.1	-3.5133	366	41	Degradation/Inactivation
	53	CKX1	Cytokinin dehydrogenase 1	MSTRG.8622.1	-2.1654	19	2	Degradation/Inactivation
	54	CKX3	Cytokinin dehydrogenase 3	MSTRG.5730.1	2.6401	3	41	Degradation/Inactivation
	55	ORR26	Two-component response regulator ORR26	MSTRG.9399.1	-2.564	2618	565	Signal transduction-related
	56	PRR95	Two-component response regulator-like PRR95	MSTRG.345.1	-1.7649	313	63	Signal transduction-related
ABA	57	ABA2	Zeaxanthin epoxidase	MSTRG.33024.1	-2.1044	26	6	Biosynthesis
	58	NCED1	9-cis-epoxycarotenoid dioxygenase NCED1	MSTRG.32782.1	1.5634	16	32	Biosynthesis
	59	ABAH2	Abscisic acid 8'-hydroxylase 2	MSTRG.16243.1	-5.2787	31	1	Degradation/Inactivation
	60	P2C04	Probable protein phosphatase 2C 4	MSTRG.29129.1	-5.0248	71	3	Signal transduction-related
	61	P2C73	Probable protein phosphatase 2C 73	MSTRG.15095.1	-3.9349	4180	220	Signal transduction-related
	62	P2C04	Probable protein phosphatase 2C 4	MSTRG.19739.1	-3.4172	170	21	Signal transduction-related
	63	P2C08	Probable protein phosphatase 2C 8	MSTRG.23547.1	-3.3572	17	1	Signal transduction-related
	64	AHK1	Histidine kinase 1	MSTRG.17005.1	-3.3636	3604	655	Signal transduction-related
	65	PYL2	Abscisic acid receptor PYL2	MSTRG.12250.1	-2.6911	137	20	Signal transduction-related
	66	IPP2	Protein phosphatase inhibitor 2	MSTRG.30358.1	-2.6803	106	18	Signal transduction-related
	67	AHK1	Histidine kinase 1	MSTRG.13834.1	-2.6154	24	13	Signal transduction-related
	68	PPP7L	Serine/threonine-protein phosphatase 7 long form homolog	MSTRG.3095.1	-2.5412	9	4	Signal transduction-related
	69	DSP1	Tyrosine-protein phosphatase DSP1	MSTRG.13847.1	-2.3627	836	199	Signal transduction-related
	70	P2C11	Probable protein phosphatase 2C 11	MSTRG.27361.1	-2.3433	48	5	Signal transduction-related
	71	P2C72	Probable protein phosphatase 2C 72	MSTRG.2465.1	-2.3163	508	115	Signal transduction-related
	72	ANR44	Serine/threonine-protein phosphatase 6 regulatory ankyrin repeat subunit B	MSTRG.26225.2	-2.1305	74	20	Signal transduction-related
	73	P2C44	Putative protein phosphatase 2C-like protein 44	MSTRG.14692.1	-2.0556	23	6	Signal transduction-related
	74	P2C57	Protein phosphatase 2C 57	MSTRG.23434.1	-2.0249	81	15	Signal transduction-related
	75	PPP7L	Serine/threonine-protein phosphatase 7 long form homolog	MSTRG.3104.1	-1.8351	47	16	Signal transduction-related
	76	DSP1	Tyrosine-protein phosphatase DSP1	MSTRG.21152.1	-1.7454	2181	624	Signal transduction-related
	77	2A5A	Serine/threonine protein phosphatase 2A 57 kDa regulatory subunit B' alpha isoform	MSTRG.28433.1	-1.5233	84	37	Signal transduction-related
	78	PPP7L	Serine/threonine-protein phosphatase 7 long form homolog	MSTRG.1260.1	1.8142	39	132	Signal transduction-related
	79	PPP7	Serine/threonine-protein phosphatase 7	MSTRG.35018.1	1.8771	21	80	Signal transduction-related
	80	Y1465	Late embryogenesis abundant protein At1g64065	MSTRG.4145.1	1.8744	85	246	Signal transduction-related
	81	Y1465	Late embryogenesis abundant protein At1g64065	MSTRG.1675.1	2.0499	60	196	Signal transduction-related
	82	Y1465	Late embryogenesis abundant protein At1g64065	MSTRG.4144.1	2.5733	88	491	Signal transduction-related
	83	Y1465	Late embryogenesis abundant protein At1g64065	MSTRG.1674.1	2.6003	15	89	Signal transduction-related
	84	Y1465	Late embryogenesis abundant protein At1g64065	MSTRG.4140.1	3.9077	1	11	Signal transduction-related
	85	Y1465	Late embryogenesis abundant protein At1g64065	MSTRG.4496.1	4.6994	7	168	Signal transduction-related
	86	ABI4	Ethylene-responsive transcription factor ABI4	MSTRG.21719.1	10.0248	0	163	Signal transduction-related
ET	87	ACCH1	1-aminocyclopropane-1-carboxylate oxidase homolog 1	MSTRG.15400.1	-3.7395	952	58	Biosynthesis
	88	1A17	1-aminocyclopropane-1-carboxylate synthase 7	MSTRG.5769.1	-3.0484	30	2	Biosynthesis
	89	ACCH1	1-aminocyclopropane-1-carboxylate oxidase homolog 1	MSTRG.15404.1	-2.7215	381	59	Biosynthesis
	90	ACCH1	1-aminocyclopropane-1-carboxylate oxidase homolog 1	MSTRG.24860.1	-2.1475	128	24	Biosynthesis
	91	1A12	1-aminocyclopropane-1-carboxylate synthase CMA101	MSTRG.25190.1	1.7534	25	41	Biosynthesis
	92	ACCH1	1-aminocyclopropane-1-carboxylate oxidase homolog 1	MSTRG.19206.1	2.0938	243	959	Biosynthesis
	93	ACCH1	1-aminocyclopropane-1-carboxylate oxidase homolog 1	MSTRG.17225.1	4.0847	56	1063	Biosynthesis
	94	1A1C	1-aminocyclopropane-1-carboxylate synthase	MSTRG.14325.1	5.6266	0	12	Biosynthesis
	95	ERN1	Ethylene-responsive transcription factor ERN1	MSTRG.33457.1	-4.0729	823	71	Signal transduction-related
	96	ERN1	Ethylene-responsive transcription factor ERN1	MSTRG.33443.1	-3.8892	23	4	Signal transduction-related
	97	ERN1	Ethylene-responsive transcription factor ERN1	MSTRG.26257.1	-3.6383	214	13	Signal transduction-related
	98	RA211	Ethylene-responsive transcription factor RAP2-11	MSTRG.22022.1	-3.2922	62	6	Signal transduction-related
	99	AP2L1	AP2-like ethylene-responsive transcription factor At1g16060	MSTRG.7763.1	-3.2455	78	7	Signal transduction-related
	100	ERN1	Ethylene-responsive transcription factor ERN1	MSTRG.544.1	-3.1413	240	29	Signal transduction-related
	101	ERN1	Ethylene-responsive transcription factor ERN1	MSTRG.544.2	-3.1413	240	29	Signal transduction-related
	102	ERF11	Ethylene-responsive transcription factor ERF011	MSTRG.2732.1	-2.7087	734	112	Signal transduction-related
	103	ERF53	Ethylene-responsive transcription factor ERF053	MSTRG.21403.1	-2.5207	320	51	Signal transduction-related
	104	ERF38	Ethylene-responsive transcription factor ERF038	MSTRG.16468.1	-2.4293	354	83	Signal transduction-related
	105	ERF25	Ethylene-responsive transcription factor ERF025	MSTRG.20675.1	-2.1674	45	5	Signal transduction-related
	106	ERF91	Ethylene-responsive transcription factor ERF091	MSTRG.29554.1	-1.8152	20	5	Signal transduction-related
	107	ERF25	Ethylene-responsive transcription factor ERF025	MSTRG.20679.1	-1.7974	27	14	Signal transduction-related
	108	ERF10	Ethylene-responsive transcription factor ERF010	MSTRG.16619.1	-1.6439	149	44	Signal transduction-related
	109	CRF4	Ethylene-responsive transcription factor CRF4	MSTRG.23591.1	1.6727	85	204	Signal transduction-related
	110	BBM	AP2-like ethylene-responsive transcription factor BBM	MSTRG.1135.1	1.8106	315	1038	Signal transduction-related
	111	AIL5	AP2-like ethylene-responsive transcription factor AIL5	MSTRG.5649.1	1.8727	114	454	Signal transduction-related
	112	CRF1	Ethylene-responsive transcription factor CRF1	MSTRG.35210.1	1.8865	122	352	Signal transduction-related
	113	EF115	Ethylene-responsive transcription factor ERF115	MSTRG.25340.1	1.9423	57	244	Signal transduction-related
	114	PLET2	AP2-like ethylene-responsive transcription factor PLT2	MSTRG.467.1	2.1391	95	411	Signal transduction-related
	115	AIL6	AP2-like ethylene-responsive transcription factor AIL6	MSTRG.16268.1	2.1817	484	1900	Signal transduction-related
	116	ERF22	Ethylene-responsive transcription factor ERF022	MSTRG.23479.1	3.2691	0	22	Signal transduction-related
	117	ERF99	Ethylene-responsive transcription factor 13	MSTRG.10673.1	4.1533	5	86	Signal transduction-related
	118	ERF03	Ethylene-responsive transcription factor ERF003	MSTRG.34676.1	4.5284	4	117	Signal transduction-related
	119	WIN1	Ethylene-responsive transcription factor WIN1	MSTRG.6626.1	5.0208	0	22	Signal transduction-related
	120	ABI4	Ethylene-responsive transcription factor ABI4	MSTRG.21719.1	10.0248	0	163	Signal transduction-related
JA	121	LOX21	Linoleate 13S-lipoxygenase 2-1	MSTRG.570.1	-7.3351	25	0	Biosynthesis
	122	LOX21	Linoleate 13S-lipoxygenase 2-1	MSTRG.575.1	-6.0066	11	0	Biosynthesis
	123	LOX21	Linoleate 13S-lipoxygenase 2-1	MSTRG.572.1	-5.4695	3	0	Biosynthesis
	124	LOX21	Linoleate 13S-lipoxygenase 2-1	MSTRG.34848.1	-4.3946	7	1	Biosynthesis
	125	LOX21	Linoleate 13S-lipoxygenase 2-1	MSTRG.34849.1	-3.6309	21	1	Biosynthesis
	126	OPR1	12-oxophytodienoate reductase 1	MSTRG.3282.1	-2.6852	18	4	Biosynthesis
	127	AOS3	Allene oxide synthase 3	MSTRG.9496.1	-2.1794	227	67	Biosynthesis
	128	AOC	Allene oxide cyclase	MSTRG.1321.1	1.8831	811	2730	Biosynthesis
	129	LOX21	Linoleate 13S-lipoxygenase 2-1	MSTRG.34851.1	2.3805	40	176	Biosynthesis
	130	OPR2	12-oxophytodienoate reductase 2	MSTRG.7230.1	3.2298	0	40	Biosynthesis
	131	JOX2	Jasmonate-induced oxygenase 2	MSTRG.28807.2	-2.0109	1270	420	Degradation/Inactivation
GA	132	G3OX	Gibberellin 3-beta-dioxygenase 1	MSTRG.31144.1	-3.7558	205	19	Biosynthesis
	133	GAOX2	Gibberellin 20 oxidase 2	MSTRG.13536.1	-3.6861	15	3	Biosynthesis
	134	G2OX2	Gibberellin 2-beta-dioxygenase 2	MSTRG.33954.1	-2.1582	304	116	Biosynthesis
	135	KO1	Ent-kaurene oxidase	MSTRG.32736.1	2.2311	30	147	Biosynthesis
	136	KAO2	Ent-kaurenoic acid oxidase 2	MSTRG.9502.1	2.2388	208	1043	Biosynthesis
	137	G3OX	Gibberellin 3-beta-dioxygenase 1	MSTRG.22681.1	4.3047	18	154	Biosynthesis
	138	G2OX2	Gibberellin 2-beta-dioxygenase 2	MSTRG.33954.1	-2.1582	304	116	Degradation/Inactivation
	139	G2OX2	Gibberellin 2-beta-dioxygenase 2	MSTRG.13439.1	-1.6799	736	361	Degradation/Inactivation
	140	SCL3	Scarecrow-like protein 3	MSTRG.344.1	-4.0357	18	3	Signal transduction-related
	141	SCL1	Scarecrow-like protein 1	MSTRG.24375.1	-2.0956	2465	743	Signal transduction-related
	142	GID1B	Gibberellin receptor GID1B	MSTRG.29907.1	-1.5264	3338	1464	Signal transduction-related
	143	GASA4	Gibberellin-regulated protein 4	MSTRG.6190.1	2.2115	923	2381	Signal transduction-related
	144	GASA4	Gibberellin-regulated protein 4	MSTRG.25978.1	2.4045	1720	5952	Signal transduction-related
	145	SCL3	Scarecrow-like protein 3	MSTRG.10288.1	5.4626	0	13	Signal transduction-related
BR	146	C85A	Cytochrome P450 85A	MSTRG.335.1	1.8951	149	575	Biosynthesis
	147	C90A1	Cytochrome P450 90A1	MSTRG.22789.1	2.0283	125	456	Biosynthesis
	148	C85A1	Cytochrome P450 85A1	MSTRG.8718.1	3.1355	5	49	Biosynthesis
	149	BRAT1	Brassinosteroid-related acyltransferase 1	MSTRG.8870.1	-6.8251	321	6	Degradation/Inactivation
	150	C734A	Cytochrome P450 734A1	MSTRG.2961.1	-2.9751	293	50	Degradation/Inactivation
	151	C734A	Cytochrome P450 734A1	MSTRG.2962.1	-1.5833	350	143	Degradation/Inactivation
	152	BRAT1	Brassinosteroid-related acyltransferase 1	MSTRG.3982.1	-1.5529	75	33	Degradation/Inactivation
	153	BKI1	BRI1 kinase inhibitor 1	MSTRG.2804.1	-3.65	24	3	Signal transduction-related
	154	BKI1	BRI1 kinase inhibitor 1	MSTRG.11804.1	-3.2586	26	1	Signal transduction-related
	155	BRH1	Brassinosteroid-responsive RING protein	MSTRG.15844.1	-2.6418	36	4	Signal transduction-related
	156	BRH1	Brassinosteroid-responsive RING protein	MSTRG.34457.1	-2.5713	35	8	Signal transduction-related
	157	BRH1	Brassinosteroid-responsive RING protein	MSTRG.21943.1	-2.2395	215	70	Signal transduction-related
	158	BRH1	Brassinosteroid-responsive RING protein	MSTRG.23290.1	-2.0071	172	50	Signal transduction-related
	159	BKI1	BRI1 kinase inhibitor 1	MSTRG.11805.1	-1.8912	112	15	Signal transduction-related
	160	BRH1	Brassinosteroid-responsive RING protein	MSTRG.31175.1	1.7577	243	664	Signal transduction-related
	161	BRH1	Brassinosteroid-responsive RING protein	MSTRG.11139.1	1.8539	121	351	Signal transduction-related
	162	BSK2	Serine/threonine-protein kinase BSK2	MSTRG.13335.1	2.265	7	46	Signal transduction-related
LTR vs. LLR
Hormone	No.	Symbol	Gene description	Transcript ID	log2FC	LLR Genes Results	LTR Genes Results	Function
IAA	163	YUC2	Indole-3-pyruvate monooxygenase YUCCA2	MSTRG.6281.1	-8.7453	325	1	Biosynthesis
	164	YUC6	Indole-3-pyruvate monooxygenase YUCCA6	MSTRG.30679.1	-3.176	218	15	Biosynthesis
	165	YUC10	Probable indole-3-pyruvate monooxygenase YUCCA10	MSTRG.3084.1	2.8535	38	154	Biosynthesis
	166	YUC10	Probable indole-3-pyruvate monooxygenase YUCCA10	MSTRG.12291.1	3.0725	24	132	Biosynthesis
	167	TAA1	L-tryptophan--pyruvate aminotransferase 1	MSTRG.11988.1	3.088	3	53	Biosynthesis
	168	TAA1	L-tryptophan--pyruvate aminotransferase 1	MSTRG.9561.1	5.1882	1	12	Biosynthesis
	169	GH31	Probable indole-3-acetic acid-amido synthetase GH3.1	MSTRG.16511.1	-3.8623	1016	42	Conjugate synthesis
	170	GH39	Putative indole-3-acetic acid-amido synthetase GH3.9	MSTRG.32140.1	-3.0447	44	6	Conjugate synthesis
	171	ILL1	IAA-amino acid hydrolase ILR1-like 1	MSTRG.9014.1	-5.1796	780	10	Conjugate degradation
	172	ILL3	IAA-amino acid hydrolase ILR1-like 3	MSTRG.19114.1	-2.6383	348	50	Conjugate degradation
	173	PIN5	Auxin efflux carrier component 5	MSTRG.34102.1	-7.3284	1689	10	Transport
	174	AB15B	ABC transporter B family member 15	MSTRG.4010.1	-3.8849	5337	281	Transport
	175	AB9B	ABC transporter B family member 9	MSTRG.13237.1	-3.5417	251	9	Transport
	176	PIN6	Auxin efflux carrier component 6	MSTRG.35377.1	-3.5369	130	7	Transport
	177	AB8B	Putative ABC transporter B family member 8	MSTRG.5121.1	-3.4517	833	75	Transport
	178	AB21B	ABC transporter B family member 21	MSTRG.31320.1	-3.2566	2835	264	Transport
	179	PIN6	Auxin efflux carrier component 6	MSTRG.4274.1	-3.1862	151	12	Transport
	180	AB2B	ABC transporter B family member 2	MSTRG.29974.1	-2.5927	62	12	Transport
	181	AB11B	ABC transporter B family member 11	MSTRG.31322.1	-1.6601	14346	2960	Transport
	182	AB29B	ABC transporter B family member 29	MSTRG.19185.1	-1.6265	148	34	Transport
	183	AB19B	ABC transporter B family member 19	MSTRG.6163.1	1.8265	2155	6644	Transport
	184	PID	Protein kinase PINOID	MSTRG.31243.1	2.038	68	250	Transport
	185	PIN2	Auxin efflux carrier component 2	MSTRG.5844.1	3.0375	378	2348	Transport
	186	C87A3	Cytochrome P450 87A3	MSTRG.22004.1	-6.2261	31	0	Signal transduction-related
	187	SAU40	Auxin-responsive protein SAUR40	MSTRG.1959.1	-5.3609	2	0	Signal transduction-related
	188	C87A3	Cytochrome P450 87A3	MSTRG.12626.1	-4.9975	89	1	Signal transduction-related
	189	WOX4	WUSCHEL-related homeobox 4	MSTRG.2733.1	-4.8334	850	11	Signal transduction-related
	190	SAU71	Auxin-responsive protein SAUR71	MSTRG.32207.1	-4.599	19	2	Signal transduction-related
	191	SAU71	Auxin-responsive protein SAUR71	MSTRG.9206.1	-3.8397	6107	234	Signal transduction-related
	192	SAU32	Auxin-responsive protein SAUR32	MSTRG.25422.1	-3.078	199	20	Signal transduction-related
	193	SAU32	Auxin-responsive protein SAUR32	MSTRG.26612.1	-2.4708	295	58	Signal transduction-related
	194	SAU32	Auxin-responsive protein SAUR32	MSTRG.21851.1	-2.2644	480	67	Signal transduction-related
	195	ARFD	Auxin response factor 4	MSTRG.1419.1	-2.237	498	72	Signal transduction-related
	196	ARFK	Auxin response factor 11	MSTRG.4376.1	-2.2075	414	56	Signal transduction-related
	197	IAA27	Auxin-responsive protein IAA27	MSTRG.5231.1	-2.1835	871	174	Signal transduction-related
	198	IAA27	Auxin-responsive protein IAA27	MSTRG.5231.1	-2.1835	871	174	Signal transduction-related
	199	C87A3	Cytochrome P450 87A3	MSTRG.12706.1	-1.9858	145	15	Signal transduction-related
	200	ARFD	Auxin response factor 4	MSTRG.1418.1	-1.8902	78	21	Signal transduction-related
	201	SAU36	Auxin-responsive protein SAUR36	MSTRG.10889.1	-1.8725	636	155	Signal transduction-related
	202	SAU32	Auxin-responsive protein SAUR32	MSTRG.2293.1	-1.8589	1463	327	Signal transduction-related
	203	ARFI	Auxin response factor 9	MSTRG.4754.1	-1.852	2426	514	Signal transduction-related
	204	SAU76	Auxin-responsive protein SAUR76	MSTRG.32895.1	-1.764	15	5	Signal transduction-related
	205	ARF2A	Auxin response factor 2A	MSTRG.9199.1	-1.63	1543	335	Signal transduction-related
	206	ARFH	Auxin response factor 8	MSTRG.5433.1	2.0734	964	3074	Signal transduction-related
	207	SAU71	Auxin-responsive protein SAUR71	MSTRG.30867.1	2.332	28	144	Signal transduction-related
	208	SAU71	Auxin-responsive protein SAUR71	MSTRG.33530.1	2.5824	24	129	Signal transduction-related
	209	SAU39	Auxin-responsive protein SAUR36	MSTRG.3550.1	2.7205	9	43	Signal transduction-related
	210	SAU76	Auxin-responsive protein SAUR76	MSTRG.788.1	2.885	187	1297	Signal transduction-related
	211	SAU40	Auxin-responsive protein SAUR40	MSTRG.3770.1	3.8148	0	14	Signal transduction-related
	212	WOX10	WUSCHEL-related homeobox 10	MSTRG.17988.1	3.8582	31	226	Signal transduction-related
	213	SAU67	Auxin-responsive protein SAUR67	MSTRG.35217.1	4.069	0	3	Signal transduction-related
	214	SAU23	Auxin-responsive protein SAUR23	MSTRG.29253.1	4.7464	1	40	Signal transduction-related
CK	215	LOGL1	Probable cytokinin riboside 5'-monophosphate phosphoribohydrolase LOGL1	MSTRG.537.1	-4.2714	422	11	Biosynthesis
	216	LOG3	Cytokinin riboside 5'-monophosphate phosphoribohydrolase LOG3	MSTRG.3451.1	-1.9212	258	47	Biosynthesis
	217	LOG7	Cytokinin riboside 5'-monophosphate phosphoribohydrolase LOG7	MSTRG.19148.1	1.9641	28	95	Biosynthesis
	218	C7351	Cytokinin hydroxylase	MSTRG.5409.1	1.5491	59	159	Biosynthesis
	219	ZOG	Zeatin O-glucosyltransferase	MSTRG.17299.1	-2.5678	68	11	Conjugate synthesis
	220	CKX7	Cytokinin dehydrogenase 7	MSTRG.3787.1	-5.947	1117	4	Degradation/Inactivation
	221	CKX3	Cytokinin dehydrogenase 3	MSTRG.13748.1	-4.182	878	32	Degradation/Inactivation
	222	CKX1	Cytokinin dehydrogenase 1	MSTRG.8622.1	-2.6915	43	5	Degradation/Inactivation
	223	CKX6	Cytokinin dehydrogenase 6	MSTRG.14015.1	-2.5807	80	9	Degradation/Inactivation
	224	ORR26	Two-component response regulator ORR26	MSTRG.9399.1	-4.2516	5950	244	Signal transduction-related
	225	APRR2	Two-component response regulator-like APRR2	MSTRG.9487.1	-2.0726	107	19	Signal transduction-related
	226	AHK3	Histidine kinase 3	MSTRG.9310.1	-1.7102	3418	743	Signal transduction-related
ABA	227	ABA2	Zeaxanthin epoxidase	MSTRG.33024.1	-3.6424	23	1	Biosynthesis
	228	NCED1	9-cis-epoxycarotenoid dioxygenase NCED1	MSTRG.13453.1	-3.5926	1435	42	Biosynthesis
	229	ABA2	Zeaxanthin epoxidase	MSTRG.16651.1	-2.2749	6358	827	Biosynthesis
	230	ABAH2	Abscisic acid 8'-hydroxylase 2	MSTRG.16243.1	-6.7264	38	0	Degradation/Inactivation
	231	ABAH4	Abscisic acid 8'-hydroxylase 4	MSTRG.187.1	-4.7085	10	0	Degradation/Inactivation
	232	P2C73	Probable protein phosphatase 2C 73	MSTRG.15095.1	-5.7669	8661	116	Signal transduction-related
	233	PPP7L	Serine/threonine-protein phosphatase 7 long form homolog	MSTRG.29017.1	-5.3952	96	3	Signal transduction-related
	234	P2C44	Putative protein phosphatase 2C-like protein 44	MSTRG.14692.1	-4.9284	41	1	Signal transduction-related
	235	AHK1	Histidine kinase 1	MSTRG.17005.1	-4.5512	5406	175	Signal transduction-related
	236	AHK1	Histidine kinase 1	MSTRG.13834.1	-4.1166	30	5	Signal transduction-related
	237	P2C57	Protein phosphatase 2C 57	MSTRG.23434.1	-3.9435	76	1	Signal transduction-related
	238	P2C04	Probable protein phosphatase 2C 4	MSTRG.29129.1	-3.9275	105	8	Signal transduction-related
	239	P2C08	Probable protein phosphatase 2C 8	MSTRG.23547.1	-3.8654	290	3	Signal transduction-related
	240	P2C02	Probable protein phosphatase 2C 2	MSTRG.23158.1	-3.5667	11	2	Signal transduction-related
	241	P2C04	Probable protein phosphatase 2C 4	MSTRG.19739.1	-3.5594	224	13	Signal transduction-related
	242	DSP1	Tyrosine-protein phosphatase DSP1	MSTRG.13847.1	-3.4038	1210	85	Signal transduction-related
	243	P2C25	Probable protein phosphatase 2C 25	MSTRG.21711.1	-3.2027	388	38	Signal transduction-related
	244	IPP2	Protein phosphatase inhibitor 2	MSTRG.30358.1	-2.6108	64	6	Signal transduction-related
	245	P2C04	Probable protein phosphatase 2C 4	MSTRG.33271.1	-2.4472	210	33	Signal transduction-related
	246	LEA29	Late embryogenesis abundant protein D-29;	MSTRG.23000.1	-2.4337	35	3	Signal transduction-related
	247	P2C24	Probable protein phosphatase 2C 24	MSTRG.1695.1	-2.3478	1174	132	Signal transduction-related
	248	P2C75	Probable protein phosphatase 2C 75	MSTRG.31540.2	-2.0984	344	63	Signal transduction-related
	249	LEA65	Late embryogenesis abundant protein At5g17165	MSTRG.24262.1	-2.0417	10717	1964	Signal transduction-related
	250	P2C72	Probable protein phosphatase 2C 72	MSTRG.2465.1	-1.9901	543	92	Signal transduction-related
	251	PP1	Serine/threonine-protein phosphatase PP1	MSTRG.15433.1	-1.9078	1861	333	Signal transduction-related
	252	PYL2	Abscisic acid receptor PYL2	MSTRG.12250.1	-1.7962	48	15	Signal transduction-related
	253	LEA7	Late embryogenesis abundant protein 7	MSTRG.12711.1	-1.7657	23	2	Signal transduction-related
	254	P2C44	Probable protein phosphatase 2C 44	MSTRG.27615.1	-1.7571	1384	277	Signal transduction-related
	255	LEA29	Late embryogenesis abundant protein D-29	MSTRG.16902.1	-1.753	99	17	Signal transduction-related
	256	PP1	Serine/threonine-protein phosphatase PP1	MSTRG.24450.1	-1.7491	400	57	Signal transduction-related
	257	P2C04	Probable protein phosphatase 2C 4	MSTRG.1917.1	-1.7444	2479	569	Signal transduction-related
	258	DSP1	Tyrosine-protein phosphatase DSP1	MSTRG.21152.1	-1.7306	2271	521	Signal transduction-related
	259	ANR28	Serine/threonine-protein phosphatase 6 regulatory ankyrin repeat subunit A	MSTRG.4914.1	-1.6752	70	33	Signal transduction-related
	260	P2C77	Protein phosphatase 2C 77	MSTRG.5548.1	-1.6207	926	196	Signal transduction-related
	261	2ABB	Serine/threonine protein phosphatase 2A 55 kDa regulatory subunit B beta isoform	MSTRG.15575.1	-1.5888	259	65	Signal transduction-related
	262	P2C13	Probable protein phosphatase 2C 13	MSTRG.15212.1	-1.5751	1177	270	Signal transduction-related
	263	Y1465	Late embryogenesis abundant protein At1g64065	MSTRG.4805.1	-1.5656	62	28	Signal transduction-related
	264	P2C10	Probable protein phosphatase 2C 10	MSTRG.3374.1	-1.5496	1377	360	Signal transduction-related
	265	P2C60	Probable protein phosphatase 2C 60	MSTRG.29368.1	-1.5471	7322	1787	Signal transduction-related
	266	Y1465	Late embryogenesis abundant protein At1g64065	MSTRG.1675.1	2.1116	67	204	Signal transduction-related
	267	Y1465	Late embryogenesis abundant protein At1g64065	MSTRG.4144.1	2.5489	67	277	Signal transduction-related
	268	2A5B	Serine/threonine protein phosphatase 2A 57 kDa regulatory subunit B' beta isoform	MSTRG.29451.1	2.756	55	295	Signal transduction-related
	269	Y1465	Late embryogenesis abundant protein At1g64065	MSTRG.4496.1	3.5263	9	129	Signal transduction-related
	270	Y1465	Late embryogenesis abundant protein At1g64065	MSTRG.4140.1	4.0971	0	6	Signal transduction-related
	271	PPP7L	Serine/threonine-protein phosphatase 7 long form homolog	MSTRG.17531.1	5.5809	0	0	Signal transduction-related
	272	ABI4	Ethylene-responsive transcription factor ABI4	MSTRG.21719.1	8.5609	1	257	Signal transduction-related
ET	273	ACCH1	1-aminocyclopropane-1-carboxylate oxidase homolog 1	MSTRG.15403.1	-4.5356	335	14	Biosynthesis
	274	ACCH1	1-aminocyclopropane-1-carboxylate oxidase homolog 1	MSTRG.15400.1	-4.0416	1292	29	Biosynthesis
	275	ACCH1	1-aminocyclopropane-1-carboxylate oxidase homolog 1	MSTRG.15404.1	-3.8592	659	19	Biosynthesis
	276	ACCH1	1-aminocyclopropane-1-carboxylate oxidase homolog 1	MSTRG.24860.1	-3.5711	325	35	Biosynthesis
	277	ACCH1	1-aminocyclopropane-1-carboxylate oxidase homolog 1	MSTRG.24659.1	-3.0726	5497	548	Biosynthesis
	278	ACCH4	1-aminocyclopropane-1-carboxylate oxidase homolog 4	MSTRG.8813.1	-2.5054	8	3	Biosynthesis
	279	1A11	1-aminocyclopropane-1-carboxylate synthase 1	MSTRG.11166.1	-2.297	93	16	Biosynthesis
	280	1A17	1-aminocyclopropane-1-carboxylate synthase 7	MSTRG.5769.1	-1.756	27	14	Biosynthesis
	281	ACCH3	1-aminocyclopropane-1-carboxylate oxidase homolog	MSTRG.6490.11	-1.7103	2384	570	Biosynthesis
	282	1A1C	1-aminocyclopropane-1-carboxylate synthase	MSTRG.32014.1	-1.6589	265	85	Biosynthesis
	283	1A12	1-aminocyclopropane-1-carboxylate synthase CMA101	MSTRG.25190.1	1.7992	12	52	Biosynthesis
	284	ACCH1	1-aminocyclopropane-1-carboxylate oxidase homolog 1	MSTRG.17222.1	2.1656	734	3142	Biosynthesis
	285	ACCH1	1-aminocyclopropane-1-carboxylate oxidase homolog 1	MSTRG.17225.1	3.1515	58	898	Biosynthesis
	286	AP2L1	AP2-like ethylene-responsive transcription factor At1g16060	MSTRG.7763.1	-4.2933	43	4	Signal transduction-related
	287	ERF11	Ethylene-responsive transcription factor ERF011	MSTRG.2732.1	-3.5119	1157	52	Signal transduction-related
	288	ERN1	Ethylene-responsive transcription factor ERN1	MSTRG.33443.1	-3.4402	13	1	Signal transduction-related
	289	ERN1	Ethylene-responsive transcription factor ERN1	MSTRG.33457.1	-3.345	890	90	Signal transduction-related
	290	ERF10	Ethylene-responsive transcription factor ERF010	MSTRG.16619.1	-3.2628	247	18	Signal transduction-related
	291	ERF53	Ethylene-responsive transcription factor ERF053	MSTRG.21403.1	-2.7219	937	112	Signal transduction-related
	292	EF109	Ethylene-responsive transcription factor ERF109	MSTRG.28648.1	-2.5811	23	0	Signal transduction-related
	293	ERF38	Ethylene-responsive transcription factor ERF038	MSTRG.16468.1	-2.2457	284	73	Signal transduction-related
	294	ERN1	Ethylene-responsive transcription factor ERN1	MSTRG.26257.1	-2.2319	181	24	Signal transduction-related
	295	ERF86	Ethylene-responsive transcription factor ERF086	MSTRG.24331.1	-2.2162	45	9	Signal transduction-related
	296	CRL5	AP2-like ethylene-responsive transcription factor CRL5	MSTRG.16361.1	-2.1792	516	68	Signal transduction-related
	297	EF102	Ethylene-responsive transcription factor 5	MSTRG.30184.1	-2.0174	691	149	Signal transduction-related
	298	RAP24	Ethylene-responsive transcription factor RAP2-4	MSTRG.17263.1	-1.8595	14307	2549	Signal transduction-related
	299	ERN1	Ethylene-responsive transcription factor ERN1	MSTRG.544.1	-1.8374	229	76	Signal transduction-related
	300	ERF25	Ethylene-responsive transcription factor ERF025	MSTRG.20674.1	-1.7457	91	23	Signal transduction-related
	301	ERF34	Ethylene-responsive transcription factor ERF034	MSTRG.12338.1	1.6582	49	131	Signal transduction-related
	302	BBM	AP2-like ethylene-responsive transcription factor BBM	MSTRG.1135.1	2.0063	431	1446	Signal transduction-related
	303	CRF4	Ethylene-responsive transcription factor CRF4	MSTRG.23591.1	2.0763	86	291	Signal transduction-related
	304	CRF1	Ethylene-responsive transcription factor CRF1	MSTRG.35210.1	2.2212	105	561	Signal transduction-related
	305	AIL6	AP2-like ethylene-responsive transcription factor AIL6	MSTRG.16268.1	2.7109	517	2960	Signal transduction-related
	306	PLET2	AP2-like ethylene-responsive transcription factor PLT2	MSTRG.467.1	2.7311	141	585	Signal transduction-related
	307	ERF03	Ethylene-responsive transcription factor ERF003	MSTRG.34676.1	3.1525	14	67	Signal transduction-related
	308	WIN1	Ethylene-responsive transcription factor WIN1	MSTRG.6626.1	3.5759	2	21	Signal transduction-related
	309	ERF81	Ethylene-responsive transcription factor 12	MSTRG.12007.1	4.894	0	8	Signal transduction-related
	310	ABI4	Ethylene-responsive transcription factor ABI4	MSTRG.21719.1	8.5609	1	257	Signal transduction-related
	311	LOX21	Linoleate 13S-lipoxygenase 2-1	MSTRG.570.1	-8.1767	146	0	Biosynthesis
	312	LOX21	Linoleate 13S-lipoxygenase 2-1	MSTRG.575.1	-8.1349	44	0	Biosynthesis
	313	LOX21	Linoleate 13S-lipoxygenase 2-1	MSTRG.34848.1	-7.4783	52	0	Biosynthesis
	314	LOX21	Linoleate 13S-lipoxygenase 2-1	MSTRG.34851.1	-7.4451	154	3	Biosynthesis
	315	LOX21	Linoleate 13S-lipoxygenase 2-1	MSTRG.572.1	-7.431	44	0	Biosynthesis
	316	LOX21	Linoleate 13S-lipoxygenase 2-1	MSTRG.34849.1	-5.6925	149	1	Biosynthesis
	317	OPR2	12-oxophytodienoate reductase 2	MSTRG.24084.1	-4.2969	730	22	Biosynthesis
	318	LOX6	Lipoxygenase 6	MSTRG.9345.1	-2.9783	194	17	Biosynthesis
	319	OPR2	12-oxophytodienoate reductase 2	MSTRG.24102.1	-2.3321	118	39	Biosynthesis
	320	LOX5	Linoleate 9S-lipoxygenase 5	MSTRG.25250.1	-1.7499	101	21	Biosynthesis
	321	AOS1	Allene oxide synthase 1	MSTRG.2880.1	1.6233	21	36	Biosynthesis
	322	LOXB	Linoleate 9S-lipoxygenase B	MSTRG.14581.1	2.1709	16	32	Biosynthesis
	323	LOX21	Linoleate 13S-lipoxygenase 2-1	MSTRG.424.1	2.1959	14	121	Biosynthesis
	324	AOS1	Allene oxide synthase 1	MSTRG.9495.1	3.9974	0	5	Biosynthesis
	325	JMT2	Probable jasmonic acid carboxyl methyltransferase 2	MSTRG.34341.2	-3.6156	379	10	Conjugate synthesis
	326	JOX2	Jasmonate-induced oxygenase 2	MSTRG.22752.1	-2.9211	507	50	Degradation/Inactivation
	327	JOX2	Jasmonate-induced oxygenase 2	MSTRG.28807.2	-2.0591	1915	316	Degradation/Inactivation
	328	JOX2	Jasmonate-induced oxygenase 2	MSTRG.34582.1	-1.8026	17	7	Degradation/Inactivation
	329	JOX4	Jasmonate-induced oxygenase 4	MSTRG.6775.3	-1.7182	1106	208	Degradation/Inactivation
	330	JOX2	Jasmonate-induced oxygenase	MSTRG.22753.1	2.8056	4	19	Degradation/Inactivation
GA	331	G3OX	Gibberellin 3-beta-dioxygenase 1	MSTRG.31144.1	-3.7043	124	19	Biosynthesis
	332	G3OX	Gibberellin 3-beta-dioxygenase 1	MSTRG.22681.1	4.5645	15	283	Biosynthesis
	333	G2OX1	Gibberellin 2-beta-dioxygenase 1	MSTRG.13439.1	-2.549	2121	356	Degradation/Inactivation
	334	SCL3	Scarecrow-like protein 3	MSTRG.344.1	-3.4055	38	8	Signal transduction-related
	335	SCL1	Scarecrow-like protein 1	MSTRG.24375.1	-2.5893	2989	389	Signal transduction-related
	336	GID1B	Gibberellin receptor GID1B	MSTRG.29907.1	-2.2134	4093	712	Signal transduction-related
	337	GASA9	Gibberellin-regulated protein 9	MSTRG.771.1	1.9038	8	35	Signal transduction-related
BR	338	C90A1	Cytochrome P450 90A1	MSTRG.22789.1	1.9349	150	448	Biosynthesis
	339	C85A	Cytochrome P450 85A	MSTRG.335.1	1.9812	193	501	Biosynthesis
	340	C85A1	Cytochrome P450 85A1	MSTRG.8718.1	5.5727	0	14	Biosynthesis
	341	BRAT1	Brassinosteroid-related acyltransferase 1	MSTRG.8870.1	-6.105	591	0	Degradation/Inactivation
	342	C734A	Cytochrome P450 734A1	MSTRG.2961.1	-2.8978	554	49	Degradation/Inactivation
	343	BRAT1	Brassinosteroid-related acyltransferase 1	MSTRG.3982.1	-2.2785	120	20	Degradation/Inactivation
	344	C734A	Cytochrome P450 734A1	MSTRG.2962.1	-2.2289	457	73	Degradation/Inactivation
	345	C734A	Cytochrome P450 734A1	MSTRG.2960.1	1.806	227	549	Degradation/Inactivation
	346	BRH1	Brassinosteroid-responsive RING protein 1	MSTRG.27141.1	-3.9998	8	1	Signal transduction-related
	347	BRH1	Brassinosteroid-responsive RING protein 1	MSTRG.27142.1	-2.3922	17	5	Signal transduction-related
	348	BRH1	Brassinosteroid-responsive RING protein 1	MSTRG.34457.1	-2.0747	34	5	Signal transduction-related
	349	BRH1	Brassinosteroid-responsive RING protein 1	MSTRG.21943.1	-1.9125	134	30	Signal transduction-related
	350	BRH1	Brassinosteroid-responsive RING protein 1	MSTRG.30042.1	-1.6646	800	178	Signal transduction-related
	351	BRH1	Brassinosteroid-responsive RING protein 1	MSTRG.11139.1	1.9438	56	197	Signal transduction-related
	352	BSK2	Serine/threonine-protein kinase BSK2	MSTRG.10788.1	1.5758	659	1403	Signal transduction-related
